# Supplementary material for: The Long Noncoding RNA LINC02820 Promotes Tumor Growth and Metastasis Through Regulating MYH9 Expression in Esophageal Squamous Cell Carcinoma
Source: MedComm (2020). 2025 May 23;6(6):e70218. doi: 10.1002/mco2.70218 (PMC12099067; doi:10.1002/mco2.70218)
Supplement: Supplementary file 2 — Supporting Information [file MCO2-6-e70218-s001.xlsx]

## Sheet: Supplementary Table 1
Supplementary Table 1. Differentially expressed lncRNAs between ESCC tumor (n=62) and normal tissues (n=22)
geneName	log2FoldChange	pvalue	padj	significance	tumor_avg_FPKM	normal_avg_FPKM	FPKM_foldchange	chr	start	end	strand	gene_id	transcript_id
AC093850.2	6.8076	4.65576e-43	3.15381e-39	Up	7.56101	0.0580263	130.303	chr2	216582766	216584147	+	ENSG00000230838.1	ENST00000415479.1
RP11-191L9.4	3.51924	1.45012e-33	4.91157e-30	Up	2.01413	0.166002	12.1332	chr22	48027423	48251349	+	ENSG00000224271.1	ENST00000423737.1
CTD-2314B22.3	4.45319	2.87143e-30	6.48369e-27	Up	3.14526	0.139294	22.58	chr14	19912015	19919158	-	ENSG00000244306.5	ENST00000548057.2
RP11-453F18__B.1	4.18372	7.30519e-30	1.23713e-26	Up	2.2885	0.125499	18.2352	chrX	130836678	130964671	-	ENSG00000213468.3	ENST00000427391.1
LL22NC03-N64E9.1	4.45304	8.85584e-30	1.38437e-26	Up	2.78241	0.125002	22.2589	chr22	16179617	16181004	-	ENSG00000271127.1	ENST00000603308.1
AL589743.1	4.76448	1.25643e-29	1.82379e-26	Up	2.96424	0.106776	27.7614	chr14	19650078	19663469	+	ENSG00000225210.5	ENST00000551881.2
AL589743.1	6.28764	1.14961e-24	7.78745e-22	Up	2.25163	0.029993	75.072	chr14	19650061	19695180	+	ENSG00000225210.5	ENST00000431094.2
RP11-344E13.3	4.40547	8.58114e-24	4.71313e-21	Up	4.2387	0.191216	22.1671	chr17	20824358	20833359	+	ENSG00000233098.4	ENST00000443508.2
CTD-2314B22.3	3.60029	1.89247e-23	9.38021e-21	Up	4.20433	0.324575	12.9533	chr14	19893856	19925300	-	ENSG00000244306.5	ENST00000400192.4
CTD-2314B22.3	3.83496	4.27477e-21	1.60874e-18	Up	3.31652	0.212962	15.5732	chr14	19891517	19894794	-	ENSG00000244306.5	ENST00000550805.1
AL589743.1	4.34849	1.12354e-20	3.93664e-18	Up	2.56742	0.113374	22.6456	chr14	19680591	19683870	+	ENSG00000225210.5	ENST00000550570.1
RP11-499F3.2	2.62769	7.73551e-20	2.45627e-17	Up	2.53852	0.368295	6.89262	chr15	81952823	82090465	-	ENSG00000259692.1	ENST00000560054.1
LL22NC03-N14H11.1	2.99142	3.08292e-19	9.49258e-17	Up	2.45044	0.286662	8.54821	chr22	16154073	16154766	-	ENSG00000272872.1	ENST00000608286.1
AC098973.2	4.27112	3.42262e-19	1.03813e-16	Up	2.32871	0.131126	17.7594	chr3	27862979	27932792	+	ENSG00000225548.1	ENST00000414382.1
CTD-2314B22.3	3.45272	4.98361e-19	1.42644e-16	Up	2.80021	0.260455	10.7512	chr14	19880059	19925305	-	ENSG00000244306.5	ENST00000552602.1
AFAP1-AS1	6.40735	9.91911e-19	2.64775e-16	Up	4.06926	0.0548182	74.2319	chr4	7755817	7780655	+	ENSG00000272620.1	ENST00000608442.1
MIR4435-1HG	1.74165	1.28977e-18	3.19642e-16	Up	2.43507	0.698863	3.48433	chr2	111965592	111966694	-	ENSG00000172965.10	ENST00000605570.1
RP11-159F24.6	2.99196	1.78135e-18	4.25889e-16	Up	2.09863	0.253145	8.2902	chr5	43511160	43521913	+	ENSG00000248554.1	ENST00000512498.1
RP11-371I1.2	3.13505	2.79776e-18	6.61118e-16	Up	3.18126	0.294286	10.8101	chr1	238643684	238649323	-	ENSG00000215808.2	ENST00000400946.2
MIR4435-1HG	2.12577	2.11928e-17	4.02505e-15	Up	2.23738	0.498311	4.48993	chr2	111965353	112252625	-	ENSG00000172965.10	ENST00000439362.1
RP11-408B11.2	3.0822	3.64651e-17	6.44386e-15	Up	2.80307	0.267608	10.4745	chr12	85711838	85736690	+	ENSG00000258815.1	ENST00000555596.1
CASC9	5.61305	4.02595e-17	7.05305e-15	Up	2.79184	0.051527	54.182	chr8	76136004	76190732	-	ENSG00000249395.2	ENST00000521147.1
AP000525.9	3.14853	1.10025e-16	1.77454e-14	Up	2.08732	0.226249	9.2258	chr22	16158829	16159470	-	ENSG00000206195.6	ENST00000607933.1
CTD-2231H16.1	2.61147	4.74723e-16	6.82958e-14	Up	3.62422	0.572266	6.33311	chr5	92266	139978	+	ENSG00000249430.1	ENST00000512035.1
RP11-362F19.1	4.87907	7.63081e-16	1.05492e-13	Up	2.18902	0.0720209	30.3942	chr4	142242283	142247161	-	ENSG00000248810.1	ENST00000509161.1
AC098973.2	4.1603	9.80759e-16	1.293e-13	Up	2.47851	0.154855	16.0054	chr3	27863089	27901683	+	ENSG00000225548.1	ENST00000455984.1
CASC15	2.11835	1.10903e-15	1.44472e-13	Up	2.69924	0.54638	4.94023	chr6	21665003	21910068	+	ENSG00000272168.1	ENST00000606336.1
CASC9	6.07748	1.48882e-15	1.86764e-13	Up	2.66258	0.0898174	29.6443	chr8	76136133	76236551	-	ENSG00000249395.2	ENST00000523313.1
CASC9	4.03577	1.50671e-15	1.87849e-13	Up	3.72492	0.254629	14.6288	chr8	76135639	76190696	-	ENSG00000249395.2	ENST00000504531.2
CTA-384D8.35	3.07193	3.66619e-15	4.33165e-13	Up	3.11764	0.359785	8.6653	chr22	50980734	50981335	-	ENSG00000272666.1	ENST00000609178.1
CASC15	1.64538	3.81298e-15	4.47904e-13	Up	2.00492	0.565471	3.54558	chr6	22147437	22151897	+	ENSG00000272168.1	ENST00000605917.1
RP11-362F19.1	4.72936	7.99104e-15	9.07228e-13	Up	6.41617	0.232339	27.6155	chr4	142244625	142253772	-	ENSG00000248810.1	ENST00000511213.1
CTD-2008L17.1	2.40494	1.25931e-14	1.38334e-12	Up	2.8533	0.497566	5.73452	chr18	53560269	53690693	+	ENSG00000267327.1	ENST00000589440.1
MIR4435-1HG	1.45425	1.7736e-14	1.87725e-12	Up	3.81931	1.27479	2.99603	chr2	112005727	112123291	-	ENSG00000172965.10	ENST00000451884.1
CTA-384D8.31	3.92467	3.02974e-14	3.07852e-12	Up	2.89395	0.177058	16.3446	chr22	50984844	50986081	+	ENSG00000226738.1	ENST00000434237.1
CTD-2314B22.3	3.84982	5.47113e-14	5.47503e-12	Up	2.13389	0.138344	15.4245	chr14	19891095	19925329	-	ENSG00000244306.5	ENST00000547285.1
AC009948.5	1.0363	8.9595e-14	8.4294e-12	Up	5.23511	2.34917	2.22849	chr2	179278726	179298818	+	ENSG00000223960.2	ENST00000436616.2
SNHG6	4.59977	9.93527e-14	9.26167e-12	Up	3.95477	0.334366	11.8277	chr8	67834253	67838633	-	ENSG00000245910.4	ENST00000520619.1
AC009948.5	1.01572	1.95866e-13	1.69379e-11	Up	2.36619	1.07281	2.2056	chr2	179278721	179304970	+	ENSG00000223960.2	ENST00000453026.2
CTC-338M12.9	3.26139	2.17283e-13	1.8553e-11	Up	2.24127	0.210303	10.6573	chr5	180708376	180710653	+	ENSG00000248103.1	ENST00000412295.2
CASC15	1.93366	2.49443e-13	2.11216e-11	Up	2.89451	0.652188	4.43815	chr6	21898951	22214734	+	ENSG00000272168.1	ENST00000444265.2
SNHG6	1.66924	2.91509e-13	2.43788e-11	Up	22.1916	6.38199	3.47722	chr8	67834222	67837776	-	ENSG00000245910.4	ENST00000521399.1
MMP12	4.1443	6.92251e-13	5.39001e-11	Up	10.751	0.631516	17.0241	chr11	102733467	102745764	-	ENSG00000110347.7	ENST00000532855.1
H19	3.27437	1.01665e-12	7.73793e-11	Up	8.21858	0.802404	10.2425	chr11	2016406	2018447	-	ENSG00000130600.11	ENST00000411861.1
RP6-24A23.7	6.35633	1.07591e-12	8.15844e-11	Up	5.09988	0.103757	49.1521	chrX	107963179	107968174	-	ENSG00000261409.1	ENST00000564206.1
CTA-797E19.1	1.97171	1.83007e-12	1.31416e-10	Up	2.67	0.628847	4.24587	chr11	70166034	70167521	+	ENSG00000254484.1	ENST00000531426.1
RP11-385J1.2	2.13249	1.90715e-12	1.36469e-10	Up	2.36797	0.502023	4.71685	chr3	178466776	178519724	-	ENSG00000237978.1	ENST00000421498.1
RP11-624L4.1	1.38091	2.53971e-12	1.78588e-10	Up	2.40401	0.820651	2.9294	chr15	39711231	39712910	-	ENSG00000259345.1	ENST00000558277.1
RP11-346D6.6	3.69082	6.78669e-12	4.53682e-10	Up	2.11768	0.134011	15.8022	chr10	54210634	54215032	-	ENSG00000231131.2	ENST00000435813.2
RP11-758M4.4	3.18131	1.42823e-11	8.87596e-10	Up	2.07082	0.242267	8.5477	chr8	75711019	75779160	-	ENSG00000253706.1	ENST00000523860.1
SNHG10	1.20905	1.6204e-11	9.94859e-10	Up	2.14552	0.884268	2.42633	chr14	95998634	96001137	-	ENSG00000247092.2	ENST00000500370.2
RP11-758M4.4	3.54792	2.10588e-11	1.25501e-09	Up	2.03759	0.186883	10.9031	chr8	75757083	75779171	-	ENSG00000253706.1	ENST00000522914.1
RP11-85F14.5	1.09476	2.60673e-11	1.53104e-09	Up	2.54285	1.13216	2.24602	chr3	136560568	136580879	-	ENSG00000239213.1	ENST00000461864.1
RP11-379F4.4	1.16333	3.64854e-11	2.07691e-09	Up	2.14605	0.872103	2.46078	chr3	158453510	158455694	+	ENSG00000240207.2	ENST00000607426.1
RP11-1L12.3	1.93181	9.83515e-11	5.31569e-09	Up	3.53015	0.853497	4.1361	chr11	27238699	27241649	-	ENSG00000254560.1	ENST00000531363.1
RP11-803D5.4	1.20804	1.70216e-10	8.77951e-09	Up	2.14835	0.86052	2.49658	chr2	112024445	112025050	-	ENSG00000270190.1	ENST00000603052.1
H19	2.80239	1.89675e-10	9.68485e-09	Up	70.8914	9.81582	7.22216	chr11	2016406	2019044	-	ENSG00000130600.11	ENST00000412788.1
RP11-776H12.1	1.86507	2.68833e-10	1.31962e-08	Up	2.95951	0.827272	3.57743	chr1	61005921	61106163	-	ENSG00000226476.2	ENST00000439156.2
RP11-138J23.1	3.57447	6.22994e-10	2.87259e-08	Up	2.17737	0.154292	14.112	chr5	103415612	103441104	+	ENSG00000251026.1	ENST00000514769.1
RP1-79C4.4	1.27058	1.35931e-09	5.91519e-08	Up	2.6042	1.0569	2.46401	chr1	170636522	170638566	+	ENSG00000271811.1	ENST00000606154.1
RP11-49O14.3	1.02613	1.4207e-09	6.15596e-08	Up	2.35464	1.05622	2.2293	chr9	97586554	97587055	+	ENSG00000230815.1	ENST00000437846.1
AC017002.2	1.01754	4.15808e-09	1.64078e-07	Up	3.69479	1.69117	2.18475	chr2	112249520	112252388	-	ENSG00000224959.1	ENST00000432268.1
H19	9.99592	4.25043e-09	1.67074e-07	Up	2.88924	0.0225269	128.257	chr11	2016406	2017421	-	ENSG00000130600.11	ENST00000442037.1
RP11-119K6.6	1.10208	5.64555e-09	2.16879e-07	Up	3.96031	1.70785	2.31889	chr10	96337196	96370995	+	ENSG00000244332.1	ENST00000432120.1
DNM3OS	1.34716	6.3618e-09	2.42106e-07	Up	8.29976	3.21589	2.58086	chr1	172109461	172113934	-	ENSG00000230630.1	ENST00000417354.1
RP11-132A1.4	1.82801	6.4177e-09	2.43777e-07	Up	3.94073	1.12704	3.49654	chr7	100951627	100954266	+	ENSG00000232445.1	ENST00000419422.1
RP11-400N13.3	2.14759	1.55079e-08	5.40569e-07	Up	2.71476	0.619855	4.37968	chr1	222215047	222238105	-	ENSG00000232679.1	ENST00000438158.1
RP11-1002K11.1	1.83713	5.57174e-08	1.72605e-06	Up	2.83833	0.794105	3.57425	chr8	32623643	32625477	+	ENSG00000272327.1	ENST00000607314.1
NEFL	3.09486	6.85447e-08	2.07766e-06	Up	8.91945	1.20424	7.40672	chr8	24808468	24814624	-	ENSG00000104725.9	ENST00000221169.5
LINC00511	1.73468	1.39213e-07	3.92384e-06	Up	6.34195	1.74546	3.63341	chr17	70399463	70588479	-	ENSG00000227036.2	ENST00000457958.2
UHRF1	1.91446	1.90199e-07	5.20219e-06	Up	5.54498	1.45852	3.80179	chr19	4910158	4960972	+	ENSG00000034063.9	ENST00000587187.1
H19	2.84298	5.8341e-07	1.41819e-05	Up	6.77838	0.906275	7.47939	chr11	2016406	2018690	-	ENSG00000130600.11	ENST00000439725.1
RP11-44K6.2	2.07361	1.65555e-06	3.60216e-05	Up	2.55061	0.476125	5.35703	chr8	39771748	39773240	+	ENSG00000253838.1	ENST00000520185.1
C1RL-AS1	1.10374	3.70669e-06	7.47296e-05	Up	2.68498	1.17063	2.29361	chr12	7261167	7263066	+	ENSG00000205885.3	ENST00000536679.1
RP5-1024G6.8	1.06466	3.86718e-06	7.72752e-05	Up	2.09723	0.968796	2.16478	chr1	53708036	53710212	-	ENSG00000270172.1	ENST00000602943.1
RP11-37B2.1	1.13519	3.92198e-06	7.82164e-05	Up	2.47799	1.03454	2.39525	chr8	90733132	90737158	-	ENSG00000251136.4	ENST00000521996.1
RP11-660L16.2	1.29366	1.07289e-05	0.000190421	Up	3.00045	1.14587	2.61848	chr11	71159720	71163203	+	ENSG00000254682.1	ENST00000529369.1
RP11-157P1.4	1.14766	1.23765e-05	0.000214787	Up	2.27566	0.909943	2.50088	chr20	60880488	60881381	-	ENSG00000226332.2	ENST00000414042.1
RP11-160O5.1	1.08944	1.71337e-05	0.000283542	Up	3.08225	1.39414	2.21086	chr17	63096930	63107176	+	ENSG00000263470.1	ENST00000582940.1
MIR4435-1HG	1.23288	1.72746e-05	0.000284715	Up	10.3251	4.05617	2.54553	chr2	112186886	112252663	-	ENSG00000172965.10	ENST00000409569.2
RP3-428L16.2	1.06891	1.73545e-05	0.0002858	Up	2.06949	0.939192	2.20348	chr6	161411350	161413374	-	ENSG00000272841.1	ENST00000608721.1
VPS9D1-AS1	1.00577	1.9385e-05	0.000315222	Up	2.59482	1.20175	2.1592	chr16	89778264	89784573	+	ENSG00000261373.1	ENST00000562866.1
UHRF1	1.36713	3.03831e-05	0.000462159	Up	2.02065	0.721482	2.8007	chr19	4909442	4962161	+	ENSG00000034063.9	ENST00000591733.1
SNHG10	1.09032	5.88978e-05	0.000808184	Up	3.74866	1.68857	2.22002	chr14	95998971	96000582	-	ENSG00000247092.2	ENST00000554169.1
RP6-24A23.3	3.2884	0.000135493	0.0016708	Up	2.36417	0.0182947	129.227	chrX	107979770	107982133	+	ENSG00000237863.2	ENST00000436013.1
RP11-379B8.1	1.1434	0.000204959	0.00239515	Up	2.0093	0.83285	2.41256	chr6	82554902	82643197	-	ENSG00000226453.1	ENST00000418567.1
LINC00665	1.06876	0.00048538	0.00503003	Up	3.99592	1.68904	2.36579	chr19	36815839	36822551	-	ENSG00000232677.2	ENST00000591372.1
RP11-315I14.2	3.09362	0.000769428	0.00740356	Up	2.96412	0.015578	190.276	chr9	23671786	23672397	-	ENSG00000233906.1	ENST00000440888.1
SNHG17	1.48567	0.00173005	0.0145764	Up	2.33085	0.828421	2.81361	chr20	37049239	37057973	-	ENSG00000196756.7	ENST00000449469.1
RP11-527N22.2	1.31189	0.00198804	0.0162579	Up	2.23829	0.935705	2.39209	chr8	37262957	37264242	-	ENSG00000253746.1	ENST00000520431.1
PVT1	1.12646	0.0023822	0.0189476	Up	2.67179	1.09007	2.45103	chr8	129021904	129113343	+	ENSG00000249859.3	ENST00000523190.1
RP11-7K24.3	-3.07527	1.43874e-32	4.17688e-29	Down	1.51235	12.1304	0.124674	chr6	42059976	42061997	-	ENSG00000261068.1	ENST00000562471.1
RP11-351J23.1	-5.92103	6.62054e-30	1.22311e-26	Down	0.328272	15.493	0.0211884	chr6	168080306	168084467	-	ENSG00000203688.4	ENST00000400831.2
RP11-29G8.3	-1.49751	7.50991e-22	3.05233e-19	Down	3.45147	9.16844	0.376452	chr13	76123909	76381256	+	ENSG00000261553.1	ENST00000563635.1
CYP4F35P	-4.80308	7.76072e-19	2.16046e-16	Down	0.150269	3.65164	0.041151	chr18	14337422	14342523	+	ENSG00000265787.1	ENST00000582957.1
CTC-296K1.4	-2.60419	8.78115e-19	2.37934e-16	Down	0.59003	3.16473	0.186439	chr17	42872115	42875151	-	ENSG00000267405.1	ENST00000591137.1
RP11-1223D19.1	-3.14627	3.11912e-18	7.20303e-16	Down	6.27946	52.431	0.119766	chr2	111003168	111043433	+	ENSG00000261760.2	ENST00000568189.1
AC005532.5	-4.63158	3.82452e-18	8.35719e-16	Down	0.39253	8.86495	0.0442789	chr7	7311039	7317404	+	ENSG00000230825.1	ENST00000447039.1
RP3-340N1.5	-3.43689	2.41517e-17	4.54455e-15	Down	0.240699	2.2802	0.105561	chr1	20510735	20512979	-	ENSG00000225986.1	ENST00000442226.1
RP11-107M16.2	-2.45119	2.89424e-17	5.15936e-15	Down	0.455859	2.3779	0.191707	chr1	152178334	152179533	+	ENSG00000236427.1	ENST00000429352.1
RP6-65G23.3	-2.57171	4.66202e-17	7.96148e-15	Down	1.90828	10.7198	0.178015	chr14	71276922	71282108	+	ENSG00000259153.1	ENST00000554032.1
RP11-350J20.12	-3.70125	1.4163e-16	2.24859e-14	Down	0.443384	5.15104	0.0860765	chr6	150173598	150174328	+	ENSG00000273132.1	ENST00000472053.2
RP11-276H7.2	-2.19689	2.27502e-16	3.45022e-14	Down	0.527908	2.28783	0.230746	chr1	16481706	16483824	+	ENSG00000227959.1	ENST00000424774.1
RP11-680F8.4	-1.39883	8.88185e-16	1.19499e-13	Down	1.47739	3.64592	0.405217	chr15	30020390	30021735	-	ENSG00000259644.1	ENST00000560740.1
PGM5-AS1	-4.68951	2.70242e-15	3.26897e-13	Down	0.156889	3.47244	0.0451811	chr9	70970105	70972768	-	ENSG00000224958.1	ENST00000417887.1
CTD-2619J13.13	-2.79735	5.27876e-15	6.16523e-13	Down	1.09045	7.30866	0.1492	chr19	58911588	58912046	+	ENSG00000268307.1	ENST00000596379.1
RP11-617F23.1	-1.3653	7.24135e-15	8.26734e-13	Down	1.16558	2.71911	0.428662	chr15	90617747	90625439	-	ENSG00000259291.1	ENST00000558334.1
RP11-120C12.3	-3.75705	1.66638e-14	1.79176e-12	Down	0.187074	2.66809	0.0701154	chr10	64049280	64063792	+	ENSG00000234756.1	ENST00000442753.1
RP6-65G23.3	-1.87601	3.25752e-14	3.2935e-12	Down	1.06821	3.64458	0.293097	chr14	71277047	71282120	+	ENSG00000259153.1	ENST00000557691.1
RP6-65G23.1	-3.53436	5.56198e-14	5.51369e-12	Down	0.40745	4.23275	0.0962613	chr14	71165415	71178870	+	ENSG00000258689.1	ENST00000553682.1
RP11-612B6.2	-1.02617	8.06362e-14	7.69337e-12	Down	2.29214	4.28274	0.535205	chr12	26488797	26489883	-	ENSG00000256185.1	ENST00000537724.1
CTC-490G23.2	-3.17271	8.12716e-14	7.71776e-12	Down	1.07633	8.01649	0.134264	chr19	43833447	43835582	-	ENSG00000231412.2	ENST00000595748.1
RP11-534N16.1	-3.37491	1.22214e-13	1.11373e-11	Down	0.824451	8.42319	0.0978787	chr18	28927631	29006951	-	ENSG00000266729.1	ENST00000578477.1
Z83851.1	-1.6647	4.83846e-13	3.93309e-11	Down	0.998476	2.90271	0.343981	chr22	42760406	42765174	-	ENSG00000229891.1	ENST00000432473.1
LINC00341	-1.19582	5.99688e-13	4.76049e-11	Down	1.1876	2.46588	0.481614	chr14	95873606	95876427	-	ENSG00000229645.4	ENST00000464767.1
C1orf132	-1.16105	7.2044e-13	5.58808e-11	Down	2.92812	5.89092	0.497056	chr1	207974863	208042495	-	ENSG00000203709.5	ENST00000608023.1
LINC00675	-4.9614	8.26396e-13	6.38556e-11	Down	0.0779349	2.2421	0.0347598	chr17	10698230	10707416	-	ENSG00000263429.3	ENST00000581851.1
RP11-534N16.1	-3.31466	9.83574e-13	7.51436e-11	Down	1.11327	10.7354	0.1037	chr18	28923331	29006890	-	ENSG00000266729.1	ENST00000581856.1
RP11-757O6.1	-4.34351	3.80296e-12	2.61094e-10	Down	0.171118	3.15873	0.0541731	chr18	14244624	14252139	+	ENSG00000264222.1	ENST00000580200.1
LINC01082	-2.52395	9.14146e-12	6.01206e-10	Down	0.734359	3.61705	0.203027	chr16	86229787	86233326	+	ENSG00000269186.1	ENST00000601250.1
RP11-483E7.1	-3.88313	7.47319e-11	4.09354e-09	Down	0.155046	2.24445	0.0690799	chr3	149983199	150005160	-	ENSG00000243550.2	ENST00000471222.2
RP11-498E2.9	-1.4888	1.22049e-10	6.44229e-09	Down	0.78387	2.14378	0.365648	chr9	125134884	125135104	+	ENSG00000269970.1	ENST00000602325.1
PCBP1-AS1	-1.42176	3.13139e-10	1.51876e-08	Down	1.5948	3.71944	0.428775	chr2	70257130	70313399	-	ENSG00000179818.9	ENST00000416395.1
RP11-408H20.1	-2.02007	2.03854e-09	8.52411e-08	Down	3.64202	15.4195	0.236196	chr18	28638806	28639359	-	ENSG00000261521.1	ENST00000568243.1
CTD-2319I12.1	-2.14716	6.78874e-09	2.56433e-07	Down	0.650661	2.75773	0.235941	chr17	58160927	58169246	-	ENSG00000261040.2	ENST00000590346.1
RP11-80I15.4	-1.05058	6.89941e-09	2.59168e-07	Down	1.33442	2.56906	0.51942	chr9	97875990	97876743	+	ENSG00000229065.1	ENST00000423075.1
CTD-2319I12.1	-2.01307	1.24775e-08	4.44857e-07	Down	2.40206	9.41011	0.255264	chr17	58160933	58165828	-	ENSG00000261040.2	ENST00000587298.1
CTD-2319I12.1	-2.34533	1.94627e-08	6.64743e-07	Down	0.44827	2.23023	0.200997	chr17	58160927	58165618	-	ENSG00000261040.2	ENST00000589987.1
CTC-276P9.1	-2.45041	6.63856e-08	2.01657e-06	Down	2.33706	12.6788	0.184328	chr5	134374528	134375737	-	ENSG00000249082.1	ENST00000507035.1
RP11-641D5.2	-5.22867	7.05911e-08	2.13158e-06	Down	0.0947725	3.32499	0.0285031	chr3	169165655	169194840	+	ENSG00000241479.1	ENST00000480669.1
FENDRR	-1.33721	3.849e-07	9.70464e-06	Down	1.29131	2.87934	0.448475	chr16	86523874	86542483	-	ENSG00000268388.1	ENST00000593604.1
AL928768.3	-2.5684	1.90227e-06	4.09512e-05	Down	0.648097	3.30387	0.196163	chr14	106170301	106170939	-	ENSG00000253701.1	ENST00000497872.2
MIR143HG	-1.4378	2.56654e-06	5.38259e-05	Down	0.970642	2.33588	0.415535	chr5	148786441	148808237	+	ENSG00000249669.3	ENST00000505254.2
LINC00278	-2.50264	3.18709e-06	6.52246e-05	Down	0.637529	3.33575	0.19112	chrY	2871039	2970313	+	ENSG00000231535.1	ENST00000425031.1
CYP4F35P	-4.43328	4.37737e-06	8.63659e-05	Down	0.103842	2.00133	0.0518864	chr18	14340403	14342524	+	ENSG00000265787.1	ENST00000578285.1
LINC00278	-2.22363	6.87445e-06	0.000129235	Down	1.67458	7.17364	0.233435	chrY	2870953	2965258	+	ENSG00000231535.1	ENST00000444263.1
FENDRR	-1.16334	1.17179e-05	0.000205462	Down	1.41314	2.78353	0.507679	chr16	86508135	86542466	-	ENSG00000268388.1	ENST00000595886.1
MIR145	-1.23544	1.22906e-05	0.000213982	Down	13.6294	28.8578	0.472295	chr5	148809849	148812397	+	ENSG00000269936.2	ENST00000602315.1
AC131025.8	-1.37528	1.45163e-05	0.000246656	Down	9.93729	23.053	0.431062	chr5	148786526	148793660	+	ENSG00000253864.1	ENST00000518014.1
FENDRR	-1.25029	2.38696e-05	0.000376614	Down	2.12575	4.48557	0.473909	chr16	86521322	86524485	-	ENSG00000268388.1	ENST00000598996.1
MIR143HG	-1.27976	3.04181e-05	0.000462346	Down	1.79722	3.84026	0.467996	chr5	148786527	148801504	+	ENSG00000249669.3	ENST00000524265.1
RP11-695J4.2	-1.00034	0.000259423	0.00293541	Down	1.68795	3.05999	0.551621	chr12	14720925	14772689	+	ENSG00000256751.1	ENST00000542401.1
RP11-116G8.5	-1.08962	0.000316151	0.00348417	Down	1.18896	2.45008	0.485275	chr10	5566939	5567705	-	ENSG00000256462.1	ENST00000442008.2
MIR143HG	-1.04127	0.000432056	0.00456829	Down	3.99671	7.56914	0.528027	chr5	148786527	148803902	+	ENSG00000249669.3	ENST00000509909.1
RP11-783K16.5	-1.27601	0.000530029	0.00540726	Down	3.27837	8.27304	0.396272	chr11	64013436	64015689	+	ENSG00000256940.1	ENST00000544553.1
AC074286.1	-1.10417	0.000641183	0.00636228	Down	1.46552	2.79869	0.523643	chr2	178175455	178179646	-	ENSG00000213963.2	ENST00000443132.1
MIR210HG	-1.15848	0.00130244	0.0115129	Down	1.67712	3.53916	0.473874	chr11	567144	568457	-	ENSG00000247095.2	ENST00000533920.1
RP11-96D1.11	-1.10838	0.00273161	0.0212282	Down	1.54244	3.21565	0.479666	chr16	68259872	68263048	-	ENSG00000262160.1	ENST00000571197.1
RP11-800A3.4	-1.04894	0.00291838	0.0222792	Down	2.63791	5.26903	0.500644	chr11	72950020	72953380	+	ENSG00000260401.1	ENST00000565433.1
GAS5	-1.51026	0.0042577	0.030349	Down	1.64619	4.54744	0.362003	chr1	173833039	173836181	-	ENSG00000234741.3	ENST00000448718.1
RP11-510N19.5	-1.09592	0.00467379	0.0326058	Down	1.94889	3.61264	0.539463	chr1	201980498	201984785	+	ENSG00000249007.1	ENST00000504773.1

## Sheet: Supplementary Table 2
Supplementary Table 2. mass spectrometric analysis of the >180 kDa band pulled down by LINC02820
Accession	Description	Sum PEP Score	Coverage [%]	# Peptides	# Unique Peptides	MW [kDa]
Q13085-4	Isoform 4 of Acetyl-CoA carboxylase 1 OS=Homo sapiens OX=9606 GN=ACACA	876.364	40	136	4	269.8
Q13085-3	Isoform 3 of Acetyl-CoA carboxylase 1 OS=Homo sapiens OX=9606 GN=ACACA	859.837	41	133	1	257.1
P35579	Myosin-9 OS=Homo sapiens OX=9606 GN=MYH9 PE=1 SV=4	821.942	50	145	127	226.4
Q09666	Neuroblast differentiation-associated protein AHNAK OS=Homo sapiens OX=9606 GN=AHNAK PE=1 SV=2	783.998	45	166	166	628.7
Q01082	Spectrin beta chain, non-erythrocytic 1 OS=Homo sapiens OX=9606 GN=SPTBN1 PE=1 SV=2	692.523	46	133	8	274.4
Q01082-3	Isoform 2 of Spectrin beta chain, non-erythrocytic 1 OS=Homo sapiens OX=9606 GN=SPTBN1	631.859	46	127	3	251.2
Q92614	Unconventional myosin-XVIIIa OS=Homo sapiens OX=9606 GN=MYO18A PE=1 SV=3	499.796	39	103	103	233
Q13813	Spectrin alpha chain, non-erythrocytic 1 OS=Homo sapiens OX=9606 GN=SPTAN1 PE=1 SV=3	492.572	34	102	102	284.4
O95425-3	Isoform SV3 of Supervillin OS=Homo sapiens OX=9606 GN=SVIL	388.867	32	82	82	244.5
Q07157	Tight junction protein ZO-1 OS=Homo sapiens OX=9606 GN=TJP1 PE=1 SV=3	367.388	38	68	4	195.3
Q9BY89	Uncharacterized protein KIAA1671 OS=Homo sapiens OX=9606 GN=KIAA1671 PE=1 SV=2	365.936	49	84	84	196.6
Q07157-2	Isoform Short of Tight junction protein ZO-1 OS=Homo sapiens OX=9606 GN=TJP1	356.764	38	66	2	186.9
O75369	Filamin-B OS=Homo sapiens OX=9606 GN=FLNB PE=1 SV=2	307.106	25	70	68	278
P21333	Filamin-A OS=Homo sapiens OX=9606 GN=FLNA PE=1 SV=4	270.712	22	52	50	280.6
P35580	Myosin-10 OS=Homo sapiens OX=9606 GN=MYH10 PE=1 SV=3	259.684	28	70	2	228.9
P35580-4	Isoform 4 of Myosin-10 OS=Homo sapiens OX=9606 GN=MYH10	258.475	28	69	1	232.4
P15924	Desmoplakin OS=Homo sapiens OX=9606 GN=DSP PE=1 SV=3	254.92	24	85	85	331.6
P04259	Keratin, type II cytoskeletal 6B OS=Homo sapiens OX=9606 GN=KRT6B PE=1 SV=5	247.827	50	49	2	60
Q86YZ3	Hornerin OS=Homo sapiens OX=9606 GN=HRNR PE=1 SV=2	236.35	36	36	36	282.2
P02538	Keratin, type II cytoskeletal 6A OS=Homo sapiens OX=9606 GN=KRT6A PE=1 SV=3	230.899	50	50	4	60
P04264	Keratin, type II cytoskeletal 1 OS=Homo sapiens OX=9606 GN=KRT1 PE=1 SV=6	214.597	48	44	4	66
P08779	Keratin, type I cytoskeletal 16 OS=Homo sapiens OX=9606 GN=KRT16 PE=1 SV=4	189.554	52	34	20	51.2
P13647	Keratin, type II cytoskeletal 5 OS=Homo sapiens OX=9606 GN=KRT5 PE=1 SV=3	179.308	42	40	18	62.3
O15020	Spectrin beta chain, non-erythrocytic 2 OS=Homo sapiens OX=9606 GN=SPTBN2 PE=1 SV=3	178.405	23	53	44	271.2
P02533	Keratin, type I cytoskeletal 14 OS=Homo sapiens OX=9606 GN=KRT14 PE=1 SV=4	164.758	51	31	10	51.5
Q04695	Keratin, type I cytoskeletal 17 OS=Homo sapiens OX=9606 GN=KRT17 PE=1 SV=2	160.895	63	35	19	48.1
O60437	Periplakin OS=Homo sapiens OX=9606 GN=PPL PE=1 SV=4	159.156	30	55	55	204.6
Q92817	Envoplakin OS=Homo sapiens OX=9606 GN=EVPL PE=1 SV=3	156.277	26	50	50	231.5
P35527	Keratin, type I cytoskeletal 9 OS=Homo sapiens OX=9606 GN=KRT9 PE=1 SV=3	140.408	32	26	25	62
Q96N67	Dedicator of cytokinesis protein 7 OS=Homo sapiens OX=9606 GN=DOCK7 PE=1 SV=4	130.553	18	39	36	242.4
O43707	Alpha-actinin-4 OS=Homo sapiens OX=9606 GN=ACTN4 PE=1 SV=2	120.543	27	27	18	104.8
Q15149	Plectin OS=Homo sapiens OX=9606 GN=PLEC PE=1 SV=3	120.477	10	41	40	531.5
P60709	Actin, cytoplasmic 1 OS=Homo sapiens OX=9606 GN=ACTB PE=1 SV=1	119.445	41	21	21	41.7
O60292	Signal-induced proliferation-associated 1-like protein 3 OS=Homo sapiens OX=9606 GN=SIPA1L3 PE=1 SV=3	111.411	24	33	31	194.5
A1L390	Pleckstrin homology domain-containing family G member 3 OS=Homo sapiens OX=9606 GN=PLEKHG3 PE=1 SV=1	88.403	20	23	23	134.3
Q9NZM1	Myoferlin OS=Homo sapiens OX=9606 GN=MYOF PE=1 SV=1	74.634	12	26	26	234.6
Q6P2Q9	Pre-mRNA-processing-splicing factor 8 OS=Homo sapiens OX=9606 GN=PRPF8 PE=1 SV=2	67.934	9	22	22	273.4
P05787	Keratin, type II cytoskeletal 8 OS=Homo sapiens OX=9606 GN=KRT8 PE=1 SV=7	65.567	12	13	1	53.7
Q9Y4K1	Beta/gamma crystallin domain-containing protein 1 OS=Homo sapiens OX=9606 GN=CRYBG1 PE=1 SV=3	65.48	15	24	24	188.6
Q06187	Tyrosine-protein kinase BTK OS=Homo sapiens OX=9606 GN=BTK PE=1 SV=3	63.252	17	9	9	76.2
P14923	Junction plakoglobin OS=Homo sapiens OX=9606 GN=JUP PE=1 SV=3	62.392	21	16	16	81.7
P02768	Albumin OS=Homo sapiens OX=9606 GN=ALB PE=1 SV=2	61.69	18	10	7	69.3
Q7Z406	Myosin-14 OS=Homo sapiens OX=9606 GN=MYH14 PE=1 SV=2	59.407	9	18	5	227.7
O75643	U5 small nuclear ribonucleoprotein 200 kDa helicase OS=Homo sapiens OX=9606 GN=SNRNP200 PE=1 SV=2	56.803	8	17	17	244.4
Q14160	Protein scribble homolog OS=Homo sapiens OX=9606 GN=SCRIB PE=1 SV=5	55.522	13	22	22	174.8
P55196	Afadin OS=Homo sapiens OX=9606 GN=AFDN PE=1 SV=3	52.598	14	19	19	206.7
P78527	DNA-dependent protein kinase catalytic subunit OS=Homo sapiens OX=9606 GN=PRKDC PE=1 SV=3	49.152	4	18	18	468.8
P49327	Fatty acid synthase OS=Homo sapiens OX=9606 GN=FASN PE=1 SV=3	48.15	6	15	15	273.3
Q96HP0	Dedicator of cytokinesis protein 6 OS=Homo sapiens OX=9606 GN=DOCK6 PE=1 SV=3	46.561	9	17	14	229.4
P12814	Alpha-actinin-1 OS=Homo sapiens OX=9606 GN=ACTN1 PE=1 SV=2	44.816	13	13	4	103
P16144-2	Isoform Beta-4A of Integrin beta-4 OS=Homo sapiens OX=9606 GN=ITGB4	43.408	11	16	16	194.9
O43166	Signal-induced proliferation-associated 1-like protein 1 OS=Homo sapiens OX=9606 GN=SIPA1L1 PE=1 SV=4	43.09	13	20	18	199.9
Q9ULV0	Unconventional myosin-Vb OS=Homo sapiens OX=9606 GN=MYO5B PE=1 SV=3	32.639	7	13	11	213.5
Q04637	Eukaryotic translation initiation factor 4 gamma 1 OS=Homo sapiens OX=9606 GN=EIF4G1 PE=1 SV=4	32.604	9	12	12	175.4
Q08211	ATP-dependent RNA helicase A OS=Homo sapiens OX=9606 GN=DHX9 PE=1 SV=4	30.4	8	10	10	140.9
P27708	CAD protein OS=Homo sapiens OX=9606 GN=CAD PE=1 SV=3	28.797	6	12	12	242.8
Q96RQ3	Methylcrotonoyl-CoA carboxylase subunit alpha, mitochondrial OS=Homo sapiens OX=9606 GN=MCCC1 PE=1 SV=3	27.077	11	10	10	80.4
P05783	Keratin, type I cytoskeletal 18 OS=Homo sapiens OX=9606 GN=KRT18 PE=1 SV=2	25.715	20	4	2	48
P07355	Annexin A2 OS=Homo sapiens OX=9606 GN=ANXA2 PE=1 SV=2	24.678	20	7	7	38.6
P46940	Ras GTPase-activating-like protein IQGAP1 OS=Homo sapiens OX=9606 GN=IQGAP1 PE=1 SV=1	24.139	6	9	9	189.1
Q9Y4I1	Unconventional myosin-Va OS=Homo sapiens OX=9606 GN=MYO5A PE=1 SV=2	24.044	5	8	6	215.3
Q14573	Inositol 1,4,5-trisphosphate receptor type 3 OS=Homo sapiens OX=9606 GN=ITPR3 PE=1 SV=2	22.78	5	11	11	303.9
Q9HCC0	Methylcrotonoyl-CoA carboxylase beta chain, mitochondrial OS=Homo sapiens OX=9606 GN=MCCC2 PE=1 SV=1	21.579	14	8	8	61.3
P28290	Protein ITPRID2 OS=Homo sapiens OX=9606 GN=ITPRID2 PE=1 SV=3	21.131	7	7	7	138.3
Q86Y46	Keratin, type II cytoskeletal 73 OS=Homo sapiens OX=9606 GN=KRT73 PE=1 SV=1	21.101	5	4	1	58.9
Q92616	Stalled ribosome sensor GCN1 OS=Homo sapiens OX=9606 GN=GCN1 PE=1 SV=7	20.539	4	8	8	292.5
Q8N1N4	Keratin, type II cytoskeletal 78 OS=Homo sapiens OX=9606 GN=KRT78 PE=1 SV=2	20.497	10	6	3	56.8
Q02413	Desmoglein-1 OS=Homo sapiens OX=9606 GN=DSG1 PE=1 SV=2	20.025	7	5	5	113.7
Q9UHB6	LIM domain and actin-binding protein 1 OS=Homo sapiens OX=9606 GN=LIMA1 PE=1 SV=1	19.951	12	6	6	85.2
Q8TDM6	Disks large homolog 5 OS=Homo sapiens OX=9606 GN=DLG5 PE=1 SV=4	19.41	4	6	6	213.7
Q13835	Plakophilin-1 OS=Homo sapiens OX=9606 GN=PKP1 PE=1 SV=2	18.208	8	6	6	82.8
Q9ULV4	Coronin-1C OS=Homo sapiens OX=9606 GN=CORO1C PE=1 SV=1	17.814	11	5	5	53.2
O43795	Unconventional myosin-Ib OS=Homo sapiens OX=9606 GN=MYO1B PE=1 SV=3	17.046	6	8	8	131.9
Q00839	Heterogeneous nuclear ribonucleoprotein U OS=Homo sapiens OX=9606 GN=HNRNPU PE=1 SV=6	16.97	9	6	6	90.5
P05023	Sodium/potassium-transporting ATPase subunit alpha-1 OS=Homo sapiens OX=9606 GN=ATP1A1 PE=1 SV=1	16.608	9	7	7	112.8
P42356	Phosphatidylinositol 4-kinase alpha OS=Homo sapiens OX=9606 GN=PI4KA PE=1 SV=4	16.231	3	6	6	236.7
P52895	Aldo-keto reductase family 1 member C2 OS=Homo sapiens OX=9606 GN=AKR1C2 PE=1 SV=3	14.277	8	1	1	36.7
O15085	Rho guanine nucleotide exchange factor 11 OS=Homo sapiens OX=9606 GN=ARHGEF11 PE=1 SV=1	14.221	5	6	6	167.6
Q5T5U3	Rho GTPase-activating protein 21 OS=Homo sapiens OX=9606 GN=ARHGAP21 PE=1 SV=2	14.159	4	5	5	217.3
Q6KB66	Keratin, type II cytoskeletal 80 OS=Homo sapiens OX=9606 GN=KRT80 PE=1 SV=2	13.899	9	4	3	50.5
P35052	Glypican-1 OS=Homo sapiens OX=9606 GN=GPC1 PE=1 SV=2	13.772	11	6	6	61.6
Q01469	Fatty acid-binding protein 5 OS=Homo sapiens OX=9606 GN=FABP5 PE=1 SV=3	13.505	24	4	4	15.2
O75165	DnaJ homolog subfamily C member 13 OS=Homo sapiens OX=9606 GN=DNAJC13 PE=1 SV=5	13.297	3	6	6	254.3
Q08554	Desmocollin-1 OS=Homo sapiens OX=9606 GN=DSC1 PE=1 SV=2	13.052	5	4	4	99.9
Q5T5P2	Sickle tail protein homolog OS=Homo sapiens OX=9606 GN=KIAA1217 PE=1 SV=2	12.353	4	6	6	214
Q9UDY2	Tight junction protein ZO-2 OS=Homo sapiens OX=9606 GN=TJP2 PE=1 SV=2	12.176	5	5	4	133.9
P04406	Glyceraldehyde-3-phosphate dehydrogenase OS=Homo sapiens OX=9606 GN=GAPDH PE=1 SV=3	11.517	11	3	3	36
O00159	Unconventional myosin-Ic OS=Homo sapiens OX=9606 GN=MYO1C PE=1 SV=4	11.431	5	5	5	121.6
P11142	Heat shock cognate 71 kDa protein OS=Homo sapiens OX=9606 GN=HSPA8 PE=1 SV=1	11.26	13	5	5	70.9
P62979	Ubiquitin-ribosomal protein eS31 fusion protein OS=Homo sapiens OX=9606 GN=RPS27A PE=1 SV=2	11.239	24	4	4	18
Q8TEM1	Nuclear pore membrane glycoprotein 210 OS=Homo sapiens OX=9606 GN=NUP210 PE=1 SV=3	10.547	2	5	5	205
P12270	Nucleoprotein TPR OS=Homo sapiens OX=9606 GN=TPR PE=1 SV=3	10.015	2	5	5	267.1
Q08188	Protein-glutamine gamma-glutamyltransferase E OS=Homo sapiens OX=9606 GN=TGM3 PE=1 SV=4	9.494	3	2	2	76.6
Q9H792	Inactive tyrosine-protein kinase PEAK1 OS=Homo sapiens OX=9606 GN=PEAK1 PE=1 SV=4	9.27	4	5	5	193
P68104	Elongation factor 1-alpha 1 OS=Homo sapiens OX=9606 GN=EEF1A1 PE=1 SV=1	9.103	13	4	4	50.1
Q5D862	Filaggrin-2 OS=Homo sapiens OX=9606 GN=FLG2 PE=1 SV=1	9.069	6	4	4	247.9
Q9C0C2	182 kDa tankyrase-1-binding protein OS=Homo sapiens OX=9606 GN=TNKS1BP1 PE=1 SV=4	8.809	3	4	4	181.7
Q9NR30	Nucleolar RNA helicase 2 OS=Homo sapiens OX=9606 GN=DDX21 PE=1 SV=5	8.751	5	4	4	87.3
P14618	Pyruvate kinase PKM OS=Homo sapiens OX=9606 GN=PKM PE=1 SV=4	8.556	5	3	3	57.9
P11182	Lipoamide acyltransferase component of branched-chain alpha-keto acid dehydrogenase complex, mitochondrial OS=Homo sapiens OX=9606 GN=DBT PE=1 SV=3	8.313	7	3	3	53.5
Q6NYC8	Phostensin OS=Homo sapiens OX=9606 GN=PPP1R18 PE=1 SV=1	8.31	9	4	4	67.9
P69905	Hemoglobin subunit alpha OS=Homo sapiens OX=9606 GN=HBA1 PE=1 SV=2	7.973	27	3	3	15.2
P29401	Transketolase OS=Homo sapiens OX=9606 GN=TKT PE=1 SV=3	7.899	4	1	1	67.8
Q8NI35	InaD-like protein OS=Homo sapiens OX=9606 GN=PATJ PE=1 SV=3	7.629	3	4	4	196.2
Q12906	Interleukin enhancer-binding factor 3 OS=Homo sapiens OX=9606 GN=ILF3 PE=1 SV=3	7.41	4	3	3	95.3
Q5T749	Keratinocyte proline-rich protein OS=Homo sapiens OX=9606 GN=KPRP PE=1 SV=1	7.331	7	4	4	64.1
Q9UIW2	Plexin-A1 OS=Homo sapiens OX=9606 GN=PLXNA1 PE=1 SV=3	7.241	1	2	2	210.9
Q7Z2K6	Endoplasmic reticulum metallopeptidase 1 OS=Homo sapiens OX=9606 GN=ERMP1 PE=1 SV=2	7.162	4	3	3	100.2
P04040	Catalase OS=Homo sapiens OX=9606 GN=CAT PE=1 SV=3	7.042	4	3	3	59.7
Q8IVF2	Protein AHNAK2 OS=Homo sapiens OX=9606 GN=AHNAK2 PE=1 SV=2	7.005	3	2	2	616.2
Q6UWP8	Suprabasin OS=Homo sapiens OX=9606 GN=SBSN PE=1 SV=2	6.947	15	2	2	60.5
Q99467	CD180 antigen OS=Homo sapiens OX=9606 GN=CD180 PE=1 SV=2	6.897	2	1	1	74.1
P47929	Galectin-7 OS=Homo sapiens OX=9606 GN=LGALS7 PE=1 SV=2	6.622	8	1	1	15.1
Q14204	Cytoplasmic dynein 1 heavy chain 1 OS=Homo sapiens OX=9606 GN=DYNC1H1 PE=1 SV=5	6.488	1	3	3	532.1
P05165	Propionyl-CoA carboxylase alpha chain, mitochondrial OS=Homo sapiens OX=9606 GN=PCCA PE=1 SV=4	6.48	5	3	3	80
Q01650	Large neutral amino acids transporter small subunit 1 OS=Homo sapiens OX=9606 GN=SLC7A5 PE=1 SV=2	6.437	3	2	2	55
P16615	Sarcoplasmic/endoplasmic reticulum calcium ATPase 2 OS=Homo sapiens OX=9606 GN=ATP2A2 PE=1 SV=1	6.234	3	3	3	114.7
P22735	Protein-glutamine gamma-glutamyltransferase K OS=Homo sapiens OX=9606 GN=TGM1 PE=1 SV=4	6.212	4	3	3	89.7
Q06830	Peroxiredoxin-1 OS=Homo sapiens OX=9606 GN=PRDX1 PE=1 SV=1	6.082	15	2	2	22.1
O15027	Protein transport protein Sec16A OS=Homo sapiens OX=9606 GN=SEC16A PE=1 SV=4	6.024	1	3	3	251.7
Q16643	Drebrin OS=Homo sapiens OX=9606 GN=DBN1 PE=1 SV=4	5.889	5	2	2	71.4
A5YKK6	CCR4-NOT transcription complex subunit 1 OS=Homo sapiens OX=9606 GN=CNOT1 PE=1 SV=2	5.721	2	3	3	266.8
P05089	Arginase-1 OS=Homo sapiens OX=9606 GN=ARG1 PE=1 SV=2	5.575	4	2	2	34.7
P01876	Immunoglobulin heavy constant alpha 1 OS=Homo sapiens OX=9606 GN=IGHA1 PE=1 SV=3	5.357	13	3	3	42.8
P20930	Filaggrin OS=Homo sapiens OX=9606 GN=FLG PE=1 SV=3	5.321	1	2	2	434.9
Q14839	Chromodomain-helicase-DNA-binding protein 4 OS=Homo sapiens OX=9606 GN=CHD4 PE=1 SV=2	5.317	2	2	1	217.9
Q8N201	Integrator complex subunit 1 OS=Homo sapiens OX=9606 GN=INTS1 PE=1 SV=2	5.312	2	3	3	244.1
P32004	Neural cell adhesion molecule L1 OS=Homo sapiens OX=9606 GN=L1CAM PE=1 SV=2	5.162	2	2	2	139.9
Q8TDI0	Chromodomain-helicase-DNA-binding protein 5 OS=Homo sapiens OX=9606 GN=CHD5 PE=1 SV=1	5.083	1	2	1	222.9
Q8N1P7	Beta/gamma crystallin domain-containing protein 2 OS=Homo sapiens OX=9606 GN=CRYBG2 PE=2 SV=2	4.865	3	3	3	177.8
P11387	DNA topoisomerase 1 OS=Homo sapiens OX=9606 GN=TOP1 PE=1 SV=2	4.848	2	2	2	90.7
P58107	Epiplakin OS=Homo sapiens OX=9606 GN=EPPK1 PE=1 SV=3	4.846	2	2	1	555.3
Q9NZT1	Calmodulin-like protein 5 OS=Homo sapiens OX=9606 GN=CALML5 PE=1 SV=2	4.752	8	2	2	15.9
P23528	Cofilin-1 OS=Homo sapiens OX=9606 GN=CFL1 PE=1 SV=3	4.618	10	1	1	18.5
P32320	Cytidine deaminase OS=Homo sapiens OX=9606 GN=CDA PE=1 SV=2	4.467	7	1	1	16.2
O60716	Catenin delta-1 OS=Homo sapiens OX=9606 GN=CTNND1 PE=1 SV=1	4.461	2	2	2	108.1
P04792	Heat shock protein beta-1 OS=Homo sapiens OX=9606 GN=HSPB1 PE=1 SV=2	4.423	9	2	2	22.8
P28072	Proteasome subunit beta type-6 OS=Homo sapiens OX=9606 GN=PSMB6 PE=1 SV=4	4.098	9	2	2	25.3
P02549	Spectrin alpha chain, erythrocytic 1 OS=Homo sapiens OX=9606 GN=SPTA1 PE=1 SV=5	4.061	0	1	1	279.8
O14578	Citron Rho-interacting kinase OS=Homo sapiens OX=9606 GN=CIT PE=1 SV=2	3.936	1	2	2	231.3
Q00610	Clathrin heavy chain 1 OS=Homo sapiens OX=9606 GN=CLTC PE=1 SV=5	3.793	1	2	2	191.5
P60174	Triosephosphate isomerase OS=Homo sapiens OX=9606 GN=TPI1 PE=1 SV=4	3.758	12	1	1	26.7
Q9Y490	Talin-1 OS=Homo sapiens OX=9606 GN=TLN1 PE=1 SV=3	3.562	1	2	2	269.6
P46939	Utrophin OS=Homo sapiens OX=9606 GN=UTRN PE=1 SV=2	3.535	1	2	2	394.2
P07900	Heat shock protein HSP 90-alpha OS=Homo sapiens OX=9606 GN=HSP90AA1 PE=1 SV=5	3.479	4	1	1	84.6
P68363	Tubulin alpha-1B chain OS=Homo sapiens OX=9606 GN=TUBA1B PE=1 SV=1	3.463	4	2	2	50.1
O60318	Germinal-center associated nuclear protein OS=Homo sapiens OX=9606 GN=MCM3AP PE=1 SV=2	3.396	1	1	1	218.3
Q14574	Desmocollin-3 OS=Homo sapiens OX=9606 GN=DSC3 PE=1 SV=3	3.286	1	1	1	99.9
P02787	Serotransferrin OS=Homo sapiens OX=9606 GN=TF PE=1 SV=4	3.136	3	1	1	77
P61626	Lysozyme C OS=Homo sapiens OX=9606 GN=LYZ PE=1 SV=1	2.878	11	2	2	16.5
P13010	X-ray repair cross-complementing protein 5 OS=Homo sapiens OX=9606 GN=XRCC5 PE=1 SV=3	2.862	2	1	1	82.7
Q9P2E3	NFX1-type zinc finger-containing protein 1 OS=Homo sapiens OX=9606 GN=ZNFX1 PE=1 SV=2	2.737	1	1	1	220.1
P31949	Protein S100-A11 OS=Homo sapiens OX=9606 GN=S100A11 PE=1 SV=2	2.684	10	1	1	11.7
P20849	Collagen alpha-1(IX) chain OS=Homo sapiens OX=9606 GN=COL9A1 PE=1 SV=3	2.546	1	1	1	91.8
Q92621	Nuclear pore complex protein Nup205 OS=Homo sapiens OX=9606 GN=NUP205 PE=1 SV=3	2.498	1	1	1	227.8
P20020-1	Isoform D of Plasma membrane calcium-transporting ATPase 1 OS=Homo sapiens OX=9606 GN=ATP2B1	2.484	1	1	1	138.7
A0A8I5KQE6	Small ribosomal subunit protein uS2B OS=Homo sapiens OX=9606 GN=RPSA2 PE=3 SV=1	2.453	4	1	1	32.9
O95071	E3 ubiquitin-protein ligase UBR5 OS=Homo sapiens OX=9606 GN=UBR5 PE=1 SV=2	2.422	0	1	1	309.2
P36578	Large ribosomal subunit protein uL4 OS=Homo sapiens OX=9606 GN=RPL4 PE=1 SV=5	2.395	3	1	1	47.7
O43390	Heterogeneous nuclear ribonucleoprotein R OS=Homo sapiens OX=9606 GN=HNRNPR PE=1 SV=1	2.34	2	1	1	70.9
P25311	Zinc-alpha-2-glycoprotein OS=Homo sapiens OX=9606 GN=AZGP1 PE=1 SV=2	2.328	3	1	1	34.2
P53985	Monocarboxylate transporter 1 OS=Homo sapiens OX=9606 GN=SLC16A1 PE=1 SV=3	2.28	4	1	1	53.9
P01040	Cystatin-A OS=Homo sapiens OX=9606 GN=CSTA PE=1 SV=1	2.279	14	1	1	11
Q02487	Desmocollin-2 OS=Homo sapiens OX=9606 GN=DSC2 PE=1 SV=1	2.23	1	1	1	99.9
O75843	AP-1 complex subunit gamma-like 2 OS=Homo sapiens OX=9606 GN=AP1G2 PE=1 SV=1	2.221	2	1	1	87.1
P62805	Histone H4 OS=Homo sapiens OX=9606 GN=H4C1 PE=1 SV=2	2.207	10	1	1	11.4
A6NHR9	Structural maintenance of chromosomes flexible hinge domain-containing protein 1 OS=Homo sapiens OX=9606 GN=SMCHD1 PE=1 SV=2	2.141	1	1	1	226.2
Q92538	Golgi-specific brefeldin A-resistance guanine nucleotide exchange factor 1 OS=Homo sapiens OX=9606 GN=GBF1 PE=1 SV=2	2.121	0	1	1	206.3
O15427	Monocarboxylate transporter 4 OS=Homo sapiens OX=9606 GN=SLC16A3 PE=1 SV=1	2.078	3	1	1	49.4
Q8WVV4-1	Isoform 1 of Protein POF1B OS=Homo sapiens OX=9606 GN=POF1B	2.078	2	1	1	68.7
Q9Y6J6	Potassium voltage-gated channel subfamily E member 2 OS=Homo sapiens OX=9606 GN=KCNE2 PE=1 SV=1	2.075	11	1	1	14.5
P25100	Alpha-1D adrenergic receptor OS=Homo sapiens OX=9606 GN=ADRA1D PE=1 SV=2	2.066	2	1	1	60.4
Q9BUJ2	Heterogeneous nuclear ribonucleoprotein U-like protein 1 OS=Homo sapiens OX=9606 GN=HNRNPUL1 PE=1 SV=2	2.06	2	1	1	95.7
Q92541	RNA polymerase-associated protein RTF1 homolog OS=Homo sapiens OX=9606 GN=RTF1 PE=1 SV=4	2.043	2	1	1	80.3
P31947	14-3-3 protein sigma OS=Homo sapiens OX=9606 GN=SFN PE=1 SV=1	2.022	5	1	1	27.8
P23470	Receptor-type tyrosine-protein phosphatase gamma OS=Homo sapiens OX=9606 GN=PTPRG PE=1 SV=4	1.987	1	1	1	161.9
Q9Y5F7	Protocadherin gamma-C4 OS=Homo sapiens OX=9606 GN=PCDHGC4 PE=1 SV=1	1.961	2	1	1	101.2
P11498	Pyruvate carboxylase, mitochondrial OS=Homo sapiens OX=9606 GN=PC PE=1 SV=2	1.958	1	1	1	129.6
Q9UPY3	Endoribonuclease Dicer OS=Homo sapiens OX=9606 GN=DICER1 PE=1 SV=3	1.946	1	1	1	218.5
P06753-2	Isoform 2 of Tropomyosin alpha-3 chain OS=Homo sapiens OX=9606 GN=TPM3	1.886	5	1	1	29
P14625	Endoplasmin OS=Homo sapiens OX=9606 GN=HSP90B1 PE=1 SV=1	1.842	1	1	1	92.4
P16402	Histone H1.3 OS=Homo sapiens OX=9606 GN=H1-3 PE=1 SV=2	1.822	7	1	1	22.3
P27824	Calnexin OS=Homo sapiens OX=9606 GN=CANX PE=1 SV=2	1.821	2	1	1	67.5
Q12789	General transcription factor 3C polypeptide 1 OS=Homo sapiens OX=9606 GN=GTF3C1 PE=1 SV=4	1.801	1	1	1	238.7
Q6Y1H2	Very-long-chain (3R)-3-hydroxyacyl-CoA dehydratase 2 OS=Homo sapiens OX=9606 GN=HACD2 PE=1 SV=1	1.777	5	1	1	28.4
P18827	Syndecan-1 OS=Homo sapiens OX=9606 GN=SDC1 PE=1 SV=3	1.762	6	1	1	32.4
P32926	Desmoglein-3 OS=Homo sapiens OX=9606 GN=DSG3 PE=1 SV=2	1.711	2	1	1	107.5
O14646	Chromodomain-helicase-DNA-binding protein 1 OS=Homo sapiens OX=9606 GN=CHD1 PE=1 SV=2	1.707	1	1	1	196.6
Q56A73	Spindlin-4 OS=Homo sapiens OX=9606 GN=SPIN4 PE=1 SV=1	1.698	3	1	1	28.6
Q14571	Inositol 1,4,5-trisphosphate receptor type 2 OS=Homo sapiens OX=9606 GN=ITPR2 PE=1 SV=2	1.693	0	1	1	307.9
Q13509	Tubulin beta-3 chain OS=Homo sapiens OX=9606 GN=TUBB3 PE=1 SV=2	1.691	4	1	1	50.4
P06733	Alpha-enolase OS=Homo sapiens OX=9606 GN=ENO1 PE=1 SV=2	1.676	2	1	1	47.1
P04075	Fructose-bisphosphate aldolase A OS=Homo sapiens OX=9606 GN=ALDOA PE=1 SV=2	1.667	4	1	1	39.4
P00352	Aldehyde dehydrogenase 1A1 OS=Homo sapiens OX=9606 GN=ALDH1A1 PE=1 SV=2	1.637	3	1	1	54.8
Q7L311	Armadillo repeat-containing X-linked protein 2 OS=Homo sapiens OX=9606 GN=ARMCX2 PE=2 SV=1	1.622	2	1	1	65.6
Q9NZB2	Constitutive coactivator of PPAR-gamma-like protein 1 OS=Homo sapiens OX=9606 GN=FAM120A PE=1 SV=2	1.606	2	1	1	121.8
Q08499-6	Isoform 5 of cAMP-specific 3',5'-cyclic phosphodiesterase 4D OS=Homo sapiens OX=9606 GN=PDE4D	1.594	1	1	1	84.4
Q14008	Cytoskeleton-associated protein 5 OS=Homo sapiens OX=9606 GN=CKAP5 PE=1 SV=3	1.589	1	1	1	225.4
O15439	ATP-binding cassette sub-family C member 4 OS=Homo sapiens OX=9606 GN=ABCC4 PE=1 SV=3	1.576	1	1	1	149.4
Q14789	Golgin subfamily B member 1 OS=Homo sapiens OX=9606 GN=GOLGB1 PE=1 SV=2	1.57	0	1	1	375.8
P62873	Guanine nucleotide-binding protein G(I)/G(S)/G(T) subunit beta-1 OS=Homo sapiens OX=9606 GN=GNB1 PE=1 SV=3	1.564	3	1	1	37.4
P00338	L-lactate dehydrogenase A chain OS=Homo sapiens OX=9606 GN=LDHA PE=1 SV=2	1.563	3	1	1	36.7
Q9H461	Frizzled-8 OS=Homo sapiens OX=9606 GN=FZD8 PE=1 SV=1	1.563	2	1	1	73.3
A6NE01	Protein FAM186A OS=Homo sapiens OX=9606 GN=FAM186A PE=2 SV=3	1.553	1	1	1	262.6
Q15029	116 kDa U5 small nuclear ribonucleoprotein component OS=Homo sapiens OX=9606 GN=EFTUD2 PE=1 SV=1	1.548	1	1	1	109.4
Q13459	Unconventional myosin-IXb OS=Homo sapiens OX=9606 GN=MYO9B PE=1 SV=3	1.542	1	1	1	243.2
Q96T17	MAP7 domain-containing protein 2 OS=Homo sapiens OX=9606 GN=MAP7D2 PE=1 SV=2	1.539	2	1	1	81.9
O14974	Protein phosphatase 1 regulatory subunit 12A OS=Homo sapiens OX=9606 GN=PPP1R12A PE=1 SV=1	1.538	1	1	1	115.2
Q15485	Ficolin-2 OS=Homo sapiens OX=9606 GN=FCN2 PE=1 SV=2	1.534	4	1	1	34
Q93008	Probable ubiquitin carboxyl-terminal hydrolase FAF-X OS=Homo sapiens OX=9606 GN=USP9X PE=1 SV=4	1.529	0	1	1	290.3
A3KMH1	von Willebrand factor A domain-containing protein 8 OS=Homo sapiens OX=9606 GN=VWA8 PE=1 SV=2	1.517	1	1	1	214.7
O15197	Ephrin type-B receptor 6 OS=Homo sapiens OX=9606 GN=EPHB6 PE=1 SV=4	1.514	1	1	1	110.6
O60568	Multifunctional procollagen lysine hydroxylase and glycosyltransferase LH3 OS=Homo sapiens OX=9606 GN=PLOD3 PE=1 SV=1	1.512	2	1	1	84.7
Q15051	IQ calmodulin-binding motif-containing protein 1 OS=Homo sapiens OX=9606 GN=IQCB1 PE=1 SV=1	1.496	1	1	1	68.9
Q6IE81	Protein Jade-1 OS=Homo sapiens OX=9606 GN=JADE1 PE=1 SV=1	1.492	1	1	1	95.5
Q12974-2	Isoform 2 of Protein tyrosine phosphatase type IVA 2 OS=Homo sapiens OX=9606 GN=PTP4A2	1.479	9	1	1	9.2
Q8N3D4	EH domain-binding protein 1-like protein 1 OS=Homo sapiens OX=9606 GN=EHBP1L1 PE=1 SV=2	1.478	1	1	1	161.8
Q8NEV8	Exophilin-5 OS=Homo sapiens OX=9606 GN=EXPH5 PE=1 SV=4	1.478	1	1	1	222.4
P08238	Heat shock protein HSP 90-beta OS=Homo sapiens OX=9606 GN=HSP90AB1 PE=1 SV=4	1.475	1	1	1	83.2
P02788	Lactotransferrin OS=Homo sapiens OX=9606 GN=LTF PE=1 SV=6	1.473	2	1	1	78.1
Q38SD2	Leucine-rich repeat serine/threonine-protein kinase 1 OS=Homo sapiens OX=9606 GN=LRRK1 PE=1 SV=3	1.465	1	1	1	225.2
Q9BR76	Coronin-1B OS=Homo sapiens OX=9606 GN=CORO1B PE=1 SV=1	1.436	2	1	1	54.2
Q15517	Corneodesmosin OS=Homo sapiens OX=9606 GN=CDSN PE=1 SV=3	1.432	2	1	1	51.5
O95180	Voltage-dependent T-type calcium channel subunit alpha-1H OS=Homo sapiens OX=9606 GN=CACNA1H PE=1 SV=4	1.43	1	1	1	259
Q9P035	Very-long-chain (3R)-3-hydroxyacyl-CoA dehydratase 3 OS=Homo sapiens OX=9606 GN=HACD3 PE=1 SV=2	1.415	4	1	1	43.1
Q9Y5S2	Serine/threonine-protein kinase MRCK beta OS=Homo sapiens OX=9606 GN=CDC42BPB PE=1 SV=2	1.415	1	1	1	194.2
Q6DT37	Serine/threonine-protein kinase MRCK gamma OS=Homo sapiens OX=9606 GN=CDC42BPG PE=1 SV=2		1.411	1	1	172.4
O60551	Glycylpeptide N-tetradecanoyltransferase 2 OS=Homo sapiens OX=9606 GN=NMT2 PE=1 SV=1		1.41	1	1	56.9
P67809	Y-box-binding protein 1 OS=Homo sapiens OX=9606 GN=YBX1 PE=1 SV=3		1.408	1	1	35.9
P07942	Laminin subunit beta-1 OS=Homo sapiens OX=9606 GN=LAMB1 PE=1 SV=2		1.4	1	1	197.9
P01859	Immunoglobulin heavy constant gamma 2 OS=Homo sapiens OX=9606 GN=IGHG2 PE=1 SV=3		1.4	1	1	43.8
P01009	Alpha-1-antitrypsin OS=Homo sapiens OX=9606 GN=SERPINA1 PE=1 SV=3		1.394	1	1	46.7
Q9Y315	Deoxyribose-phosphate aldolase OS=Homo sapiens OX=9606 GN=DERA PE=1 SV=2		1.355	1	1	35.2
Q9HCD6	Protein TANC2 OS=Homo sapiens OX=9606 GN=TANC2 PE=1 SV=3		1.351	1	1	219.5
O75022	Leukocyte immunoglobulin-like receptor subfamily B member 3 OS=Homo sapiens OX=9606 GN=LILRB3 PE=1 SV=3		1.327	1	1	69.3
Q9NZ01	Very-long-chain enoyl-CoA reductase OS=Homo sapiens OX=9606 GN=TECR PE=1 SV=1		1.325	1	1	36
P63244	Small ribosomal subunit protein RACK1 OS=Homo sapiens OX=9606 GN=RACK1 PE=1 SV=3		1.319	1	1	35.1
Q8N3C0	Activating signal cointegrator 1 complex subunit 3 OS=Homo sapiens OX=9606 GN=ASCC3 PE=1 SV=3		1.3	1	1	251.3
Q9UKV3	Apoptotic chromatin condensation inducer in the nucleus OS=Homo sapiens OX=9606 GN=ACIN1 PE=1 SV=2		1.298	1	1	151.8
Q8WUN7	Ubiquitin domain-containing protein 2 OS=Homo sapiens OX=9606 GN=UBTD2 PE=1 SV=2		1.294	1	1	26.2
Q6DT37	Serine/threonine-protein kinase MRCK gamma OS=Homo sapiens OX=9606 GN=CDC42BPG PE=1 SV=2	1.411	0	1	1	172.4
O60551	Glycylpeptide N-tetradecanoyltransferase 2 OS=Homo sapiens OX=9606 GN=NMT2 PE=1 SV=1	1.41	4	1	1	56.9
P67809	Y-box-binding protein 1 OS=Homo sapiens OX=9606 GN=YBX1 PE=1 SV=3	1.408	9	1	1	35.9
P07942	Laminin subunit beta-1 OS=Homo sapiens OX=9606 GN=LAMB1 PE=1 SV=2	1.4	1	1	1	197.9
P01859	Immunoglobulin heavy constant gamma 2 OS=Homo sapiens OX=9606 GN=IGHG2 PE=1 SV=3	1.4	8	1	1	43.8
P01009	Alpha-1-antitrypsin OS=Homo sapiens OX=9606 GN=SERPINA1 PE=1 SV=3	1.394	4	1	1	46.7
Q9Y315	Deoxyribose-phosphate aldolase OS=Homo sapiens OX=9606 GN=DERA PE=1 SV=2	1.355	2	1	1	35.2
Q9HCD6	Protein TANC2 OS=Homo sapiens OX=9606 GN=TANC2 PE=1 SV=3	1.351	1	1	1	219.5
O75022	Leukocyte immunoglobulin-like receptor subfamily B member 3 OS=Homo sapiens OX=9606 GN=LILRB3 PE=1 SV=3	1.327	3	1	1	69.3
Q9NZ01	Very-long-chain enoyl-CoA reductase OS=Homo sapiens OX=9606 GN=TECR PE=1 SV=1	1.325	4	1	1	36
P63244	Small ribosomal subunit protein RACK1 OS=Homo sapiens OX=9606 GN=RACK1 PE=1 SV=3	1.319	3	1	1	35.1
Q8N3C0	Activating signal cointegrator 1 complex subunit 3 OS=Homo sapiens OX=9606 GN=ASCC3 PE=1 SV=3	1.3	1	1	1	251.3
Q9UKV3	Apoptotic chromatin condensation inducer in the nucleus OS=Homo sapiens OX=9606 GN=ACIN1 PE=1 SV=2	1.298	1	1	1	151.8
Q8WUN7	Ubiquitin domain-containing protein 2 OS=Homo sapiens OX=9606 GN=UBTD2 PE=1 SV=2	1.294	6	1	1	26.2

## Sheet: Supplementary Table 3
Supplementary Table 3. mass spectrometric analysis of the >70 kDa band pulled down by LINC02820
Accession	Description	Sum PEP Score	Coverage [%]	# Peptides	# Unique Peptides	MW [kDa]
Q96RQ3	Methylcrotonoyl-CoA carboxylase subunit alpha, mitochondrial OS=Homo sapiens OX=9606 GN=MCCC1 PE=1 SV=3	430.416	58	62	62	80.4
P05165	Propionyl-CoA carboxylase alpha chain, mitochondrial OS=Homo sapiens OX=9606 GN=PCCA PE=1 SV=4	254.269	56	55	55	80
O43707	Alpha-actinin-4 OS=Homo sapiens OX=9606 GN=ACTN4 PE=1 SV=2	192.025	47	49	33	104.8
Q14247	Src substrate cortactin OS=Homo sapiens OX=9606 GN=CTTN PE=1 SV=2	180.771	63	53	53	61.5
P11021	Endoplasmic reticulum chaperone BiP OS=Homo sapiens OX=9606 GN=HSPA5 PE=1 SV=2	139.143	42	33	32	72.3
Q96SI9	Spermatid perinuclear RNA-binding protein OS=Homo sapiens OX=9606 GN=STRBP PE=1 SV=1	115.291	39	28	23	73.6
Q9UHB6	LIM domain and actin-binding protein 1 OS=Homo sapiens OX=9606 GN=LIMA1 PE=1 SV=1	108.349	38	32	3	85.2
Q9UHB6-4	Isoform 4 of LIM domain and actin-binding protein 1 OS=Homo sapiens OX=9606 GN=LIMA1	107.157	38	30	1	85.2
O60506	Heterogeneous nuclear ribonucleoprotein Q OS=Homo sapiens OX=9606 GN=SYNCRIP PE=1 SV=2	97.849	31	28	16	69.6
P12814	Alpha-actinin-1 OS=Homo sapiens OX=9606 GN=ACTN1 PE=1 SV=2	85.674	23	26	11	103
Q13085	Acetyl-CoA carboxylase 1 OS=Homo sapiens OX=9606 GN=ACACA PE=1 SV=2	77.075	13	31	31	265.4
P40939	Trifunctional enzyme subunit alpha, mitochondrial OS=Homo sapiens OX=9606 GN=HADHA PE=1 SV=2	70.07	23	23	23	82.9
P04264	Keratin, type II cytoskeletal 1 OS=Homo sapiens OX=9606 GN=KRT1 PE=1 SV=6	65.875	38	25	22	66
O43390	Heterogeneous nuclear ribonucleoprotein R OS=Homo sapiens OX=9606 GN=HNRNPR PE=1 SV=1	60.449	26	23	11	70.9
O95171	Sciellin OS=Homo sapiens OX=9606 GN=SCEL PE=1 SV=2	59.836	36	23	1	77.5
P38646	Stress-70 protein, mitochondrial OS=Homo sapiens OX=9606 GN=HSPA9 PE=1 SV=2	59.277	25	14	13	73.6
O95171-3	Isoform 3 of Sciellin OS=Homo sapiens OX=9606 GN=SCEL	58.667	38	23	1	72.8
Q12931	Heat shock protein 75 kDa, mitochondrial OS=Homo sapiens OX=9606 GN=TRAP1 PE=1 SV=3	58.537	28	19	18	80.1
P26038	Moesin OS=Homo sapiens OX=9606 GN=MSN PE=1 SV=3	57.785	29	19	19	67.8
P11940	Polyadenylate-binding protein 1 OS=Homo sapiens OX=9606 GN=PABPC1 PE=1 SV=2	57.699	29	19	15	70.6
P52272	Heterogeneous nuclear ribonucleoprotein M OS=Homo sapiens OX=9606 GN=HNRNPM PE=1 SV=3	56.578	28	18	18	77.5
Q9HCC0	Methylcrotonoyl-CoA carboxylase beta chain, mitochondrial OS=Homo sapiens OX=9606 GN=MCCC2 PE=1 SV=1	49.478	29	16	16	61.3
P13667	Protein disulfide-isomerase A4 OS=Homo sapiens OX=9606 GN=PDIA4 PE=1 SV=2	48.612	24	18	18	72.9
Q00839	Heterogeneous nuclear ribonucleoprotein U OS=Homo sapiens OX=9606 GN=HNRNPU PE=1 SV=6	46.024	21	17	17	90.5
P14923	Junction plakoglobin OS=Homo sapiens OX=9606 GN=JUP PE=1 SV=3	45.917	28	17	17	81.7
O00571	ATP-dependent RNA helicase DDX3X OS=Homo sapiens OX=9606 GN=DDX3X PE=1 SV=3	45.57	24	17	16	73.2
Q6NYC8	Phostensin OS=Homo sapiens OX=9606 GN=PPP1R18 PE=1 SV=1	44.335	20	11	11	67.9
Q06187	Tyrosine-protein kinase BTK OS=Homo sapiens OX=9606 GN=BTK PE=1 SV=3	43.935	15	8	8	76.2
P35527	Keratin, type I cytoskeletal 9 OS=Homo sapiens OX=9606 GN=KRT9 PE=1 SV=3	42.868	23	13	13	62
P35609	Alpha-actinin-2 OS=Homo sapiens OX=9606 GN=ACTN2 PE=1 SV=1	40.226	9	9	1	103.8
Q8IVT2	Mitotic interactor and substrate of PLK1 OS=Homo sapiens OX=9606 GN=MISP PE=1 SV=1	37.582	24	14	14	75.3
Q8NBJ5	Procollagen galactosyltransferase 1 OS=Homo sapiens OX=9606 GN=COLGALT1 PE=1 SV=1	37.376	18	14	14	71.6
P60709	Actin, cytoplasmic 1 OS=Homo sapiens OX=9606 GN=ACTB PE=1 SV=1	36.62	25	12	12	41.7
Q12906	Interleukin enhancer-binding factor 3 OS=Homo sapiens OX=9606 GN=ILF3 PE=1 SV=3	36.16	10	10	5	95.3
P02545	Prelamin-A/C OS=Homo sapiens OX=9606 GN=LMNA PE=1 SV=1	34.034	18	10	10	74.1
P02768	Albumin OS=Homo sapiens OX=9606 GN=ALB PE=1 SV=2	32.139	15	7	5	69.3
P11142	Heat shock cognate 71 kDa protein OS=Homo sapiens OX=9606 GN=HSPA8 PE=1 SV=1	29.211	21	11	9	70.9
Q09666	Neuroblast differentiation-associated protein AHNAK OS=Homo sapiens OX=9606 GN=AHNAK PE=1 SV=2	25.958	7	12	12	628.7
Q13310	Polyadenylate-binding protein 4 OS=Homo sapiens OX=9606 GN=PABPC4 PE=1 SV=1	24.2	15	8	4	70.7
P19338	Nucleolin OS=Homo sapiens OX=9606 GN=NCL PE=1 SV=3	23.122	12	9	9	76.6
Q9BUJ2	Heterogeneous nuclear ribonucleoprotein U-like protein 1 OS=Homo sapiens OX=9606 GN=HNRNPUL1 PE=1 SV=2	21.503	11	8	8	95.7
Q9BZJ0	Crooked neck-like protein 1 OS=Homo sapiens OX=9606 GN=CRNKL1 PE=1 SV=4	20.013	11	8	8	100.4
Q92841	Probable ATP-dependent RNA helicase DDX17 OS=Homo sapiens OX=9606 GN=DDX17 PE=1 SV=2	19.608	13	7	6	80.2
P05783	Keratin, type I cytoskeletal 18 OS=Homo sapiens OX=9606 GN=KRT18 PE=1 SV=2	18.241	14	3	2	48
Q9UHD8	Septin-9 OS=Homo sapiens OX=9606 GN=SEPTIN9 PE=1 SV=2	18.077	18	9	9	65.4
P13647	Keratin, type II cytoskeletal 5 OS=Homo sapiens OX=9606 GN=KRT5 PE=1 SV=3	17.181	11	7	4	62.3
Q7Z2W4	Zinc finger CCCH-type antiviral protein 1 OS=Homo sapiens OX=9606 GN=ZC3HAV1 PE=1 SV=3	16.433	12	10	10	101.4
P51659	Peroxisomal multifunctional enzyme type 2 OS=Homo sapiens OX=9606 GN=HSD17B4 PE=1 SV=3	15.832	11	7	7	79.6
Q13813	Spectrin alpha chain, non-erythrocytic 1 OS=Homo sapiens OX=9606 GN=SPTAN1 PE=1 SV=3	15.819	3	9	9	284.4
Q9NR30	Nucleolar RNA helicase 2 OS=Homo sapiens OX=9606 GN=DDX21 PE=1 SV=5	15.716	8	5	5	87.3
Q86YZ3	Hornerin OS=Homo sapiens OX=9606 GN=HRNR PE=1 SV=2	15.634	5	5	5	282.2
Q08211	ATP-dependent RNA helicase A OS=Homo sapiens OX=9606 GN=DHX9 PE=1 SV=4	15.531	5	6	6	140.9
O60568	Multifunctional procollagen lysine hydroxylase and glycosyltransferase LH3 OS=Homo sapiens OX=9606 GN=PLOD3 PE=1 SV=1	15.251	10	7	7	84.7
O95573	Fatty acid CoA ligase Acsl3 OS=Homo sapiens OX=9606 GN=ACSL3 PE=1 SV=3	15.178	8	6	5	80.4
Q7Z2K6	Endoplasmic reticulum metallopeptidase 1 OS=Homo sapiens OX=9606 GN=ERMP1 PE=1 SV=2	15.019	5	5	5	100.2
P28331	NADH-ubiquinone oxidoreductase 75 kDa subunit, mitochondrial OS=Homo sapiens OX=9606 GN=NDUFS1 PE=1 SV=3	14.921	12	7	7	79.4
P07355	Annexin A2 OS=Homo sapiens OX=9606 GN=ANXA2 PE=1 SV=2	14.658	17	6	6	38.6
Q9UJV9	Probable ATP-dependent RNA helicase DDX41 OS=Homo sapiens OX=9606 GN=DDX41 PE=1 SV=2	14.519	13	8	8	69.8
P08240	Signal recognition particle receptor subunit alpha OS=Homo sapiens OX=9606 GN=SRPRA PE=1 SV=2	14.341	8	5	5	69.8
O15231-3	Isoform 3 of Zinc finger protein 185 OS=Homo sapiens OX=9606 GN=ZNF185	14.295	14	7	7	73.6
Q07157	Tight junction protein ZO-1 OS=Homo sapiens OX=9606 GN=TJP1 PE=1 SV=3	14.126	4	5	5	195.3
Q6PJ61	F-box only protein 46 OS=Homo sapiens OX=9606 GN=FBXO46 PE=1 SV=3	13.087	9	4	4	64.6
Q01082	Spectrin beta chain, non-erythrocytic 1 OS=Homo sapiens OX=9606 GN=SPTBN1 PE=1 SV=2	13.023	4	7	7	274.4
Q9ULV4	Coronin-1C OS=Homo sapiens OX=9606 GN=CORO1C PE=1 SV=1	13.008	18	8	8	53.2
P07384	Calpain-1 catalytic subunit OS=Homo sapiens OX=9606 GN=CAPN1 PE=1 SV=1	12.771	9	8	8	81.8
O94776	Metastasis-associated protein MTA2 OS=Homo sapiens OX=9606 GN=MTA2 PE=1 SV=1	12.545	9	5	5	75
P41250	Glycine--tRNA ligase OS=Homo sapiens OX=9606 GN=GARS1 PE=1 SV=3	12.526	5	4	4	83.1
P08195	Amino acid transporter heavy chain SLC3A2 OS=Homo sapiens OX=9606 GN=SLC3A2 PE=1 SV=3	11.904	7	4	4	68
Q92945	Far upstream element-binding protein 2 OS=Homo sapiens OX=9606 GN=KHSRP PE=1 SV=4	11.397	11	6	6	73.1
P35222	Catenin beta-1 OS=Homo sapiens OX=9606 GN=CTNNB1 PE=1 SV=1	11.336	8	6	6	85.4
Q9BZE4	GTP-binding protein 4 OS=Homo sapiens OX=9606 GN=GTPBP4 PE=1 SV=3	10.844	9	5	5	73.9
P08238	Heat shock protein HSP 90-beta OS=Homo sapiens OX=9606 GN=HSP90AB1 PE=1 SV=4	10.451	11	5	4	83.2
P29401	Transketolase OS=Homo sapiens OX=9606 GN=TKT PE=1 SV=3	10.364	4	1	1	67.8
O60488	Long-chain-fatty-acid--CoA ligase 4 OS=Homo sapiens OX=9606 GN=ACSL4 PE=1 SV=2	9.924	7	4	3	79.1
P52895	Aldo-keto reductase family 1 member C2 OS=Homo sapiens OX=9606 GN=AKR1C2 PE=1 SV=3	9.763	8	1	1	36.7
O00159	Unconventional myosin-Ic OS=Homo sapiens OX=9606 GN=MYO1C PE=1 SV=4	9.725	6	6	6	121.6
P02042	Hemoglobin subunit delta OS=Homo sapiens OX=9606 GN=HBD PE=1 SV=2	9.571	16	2	2	16
P0DMV9	Heat shock 70 kDa protein 1B OS=Homo sapiens OX=9606 GN=HSPA1B PE=1 SV=1	9.155	7	3	2	70
P11498	Pyruvate carboxylase, mitochondrial OS=Homo sapiens OX=9606 GN=PC PE=1 SV=2	8.901	4	5	5	129.6
O75369	Filamin-B OS=Homo sapiens OX=9606 GN=FLNB PE=1 SV=2	8.362	2	4	4	278
P06396	Gelsolin OS=Homo sapiens OX=9606 GN=GSN PE=1 SV=1	8.276	7	5	5	85.6
P68104	Elongation factor 1-alpha 1 OS=Homo sapiens OX=9606 GN=EEF1A1 PE=1 SV=1	8.179	10	3	3	50.1
P08729	Keratin, type II cytoskeletal 7 OS=Homo sapiens OX=9606 GN=KRT7 PE=1 SV=5	8.135	7	4	1	51.4
Q96KR1	Zinc finger RNA-binding protein OS=Homo sapiens OX=9606 GN=ZFR PE=1 SV=2	8	5	4	4	116.9
O43795	Unconventional myosin-Ib OS=Homo sapiens OX=9606 GN=MYO1B PE=1 SV=3	7.788	4	4	4	131.9
P10809	60 kDa heat shock protein, mitochondrial OS=Homo sapiens OX=9606 GN=HSPD1 PE=1 SV=2	7.737	5	2	2	61
O95425	Supervillin OS=Homo sapiens OX=9606 GN=SVIL PE=1 SV=2	7.518	2	5	5	247.6
Q86V48	Leucine zipper protein 1 OS=Homo sapiens OX=9606 GN=LUZP1 PE=1 SV=2	7.434	4	3	3	120.2
O15355	Protein phosphatase 1G OS=Homo sapiens OX=9606 GN=PPM1G PE=1 SV=1	7.289	9	4	4	59.2
Q8IXI1	Mitochondrial Rho GTPase 2 OS=Homo sapiens OX=9606 GN=RHOT2 PE=1 SV=2	7.281	5	3	3	68.1
Q9BY89	Uncharacterized protein KIAA1671 OS=Homo sapiens OX=9606 GN=KIAA1671 PE=1 SV=2	7.031	4	5	5	196.6
Q16643	Drebrin OS=Homo sapiens OX=9606 GN=DBN1 PE=1 SV=4	6.74	5	3	3	71.4
P35579	Myosin-9 OS=Homo sapiens OX=9606 GN=MYH9 PE=1 SV=4	6.62	2	3	3	226.4
P16435	NADPH--cytochrome P450 reductase OS=Homo sapiens OX=9606 GN=POR PE=1 SV=2	6.507	5	4	4	76.6
Q16891	MICOS complex subunit MIC60 OS=Homo sapiens OX=9606 GN=IMMT PE=1 SV=1	6.228	3	2	2	83.6
Q86TM6	E3 ubiquitin-protein ligase synoviolin OS=Homo sapiens OX=9606 GN=SYVN1 PE=1 SV=2	6.143	5	3	3	67.6
O14974	Protein phosphatase 1 regulatory subunit 12A OS=Homo sapiens OX=9606 GN=PPP1R12A PE=1 SV=1	6.062	3	3	3	115.2
P49915	GMP synthase [glutamine-hydrolyzing] OS=Homo sapiens OX=9606 GN=GMPS PE=1 SV=1	5.639	5	3	3	76.7
Q96EY7	Small ribosomal subunit protein mS39 OS=Homo sapiens OX=9606 GN=PTCD3 PE=1 SV=3	5.635	3	2	2	78.5
P46459	Vesicle-fusing ATPase OS=Homo sapiens OX=9606 GN=NSF PE=1 SV=3	5.276	6	4	4	82.5
Q15046	Lysine--tRNA ligase OS=Homo sapiens OX=9606 GN=KARS1 PE=1 SV=3	5.276	5	2	2	68
O14639	Actin-binding LIM protein 1 OS=Homo sapiens OX=9606 GN=ABLIM1 PE=1 SV=3	5.022	8	4	1	87.6
O14639-5	Isoform 5 of Actin-binding LIM protein 1 OS=Homo sapiens OX=9606 GN=ABLIM1	4.881	15	4	1	52
Q9H5Z1	Probable ATP-dependent RNA helicase DHX35 OS=Homo sapiens OX=9606 GN=DHX35 PE=1 SV=2	4.667	4	3	3	78.9
Q05682	Caldesmon OS=Homo sapiens OX=9606 GN=CALD1 PE=1 SV=3	4.568	7	3	3	93.2
Q9UDY2	Tight junction protein ZO-2 OS=Homo sapiens OX=9606 GN=TJP2 PE=1 SV=2	4.458	3	3	3	133.9
O60716	Catenin delta-1 OS=Homo sapiens OX=9606 GN=CTNND1 PE=1 SV=1	4.35	4	3	3	108.1
O94875	Sorbin and SH3 domain-containing protein 2 OS=Homo sapiens OX=9606 GN=SORBS2 PE=1 SV=3	4.269	2	2	2	124
Q4G0J3	La-related protein 7 OS=Homo sapiens OX=9606 GN=LARP7 PE=1 SV=1	4.223	4	2	2	66.9
P08670	Vimentin OS=Homo sapiens OX=9606 GN=VIM PE=1 SV=4	4.221	8	2	2	53.6
O94826	Mitochondrial import receptor subunit TOM70 OS=Homo sapiens OX=9606 GN=TOMM70 PE=1 SV=1	3.94	1	1	1	67.4
Q13835	Plakophilin-1 OS=Homo sapiens OX=9606 GN=PKP1 PE=1 SV=2	3.928	4	3	3	82.8
P21333	Filamin-A OS=Homo sapiens OX=9606 GN=FLNA PE=1 SV=4	3.799	1	2	2	280.6
Q96PK6	RNA-binding protein 14 OS=Homo sapiens OX=9606 GN=RBM14 PE=1 SV=2	3.72	3	2	2	69.4
P62081	Small ribosomal subunit protein eS7 OS=Homo sapiens OX=9606 GN=RPS7 PE=1 SV=1	3.651	11	1	1	22.1
P43304	Glycerol-3-phosphate dehydrogenase, mitochondrial OS=Homo sapiens OX=9606 GN=GPD2 PE=1 SV=3	3.613	3	2	2	80.8
A1L390	Pleckstrin homology domain-containing family G member 3 OS=Homo sapiens OX=9606 GN=PLEKHG3 PE=1 SV=1	3.573	3	2	2	134.3
P69905	Hemoglobin subunit alpha OS=Homo sapiens OX=9606 GN=HBA1 PE=1 SV=2	3.411	11	1	1	15.2
Q9NZB2	Constitutive coactivator of PPAR-gamma-like protein 1 OS=Homo sapiens OX=9606 GN=FAM120A PE=1 SV=2	3.409	3	2	2	121.8
P43243	Matrin-3 OS=Homo sapiens OX=9606 GN=MATR3 PE=1 SV=2	3.341	3	2	2	94.6
Q01650	Large neutral amino acids transporter small subunit 1 OS=Homo sapiens OX=9606 GN=SLC7A5 PE=1 SV=2	3.325	7	2	2	55
O00515	Ladinin-1 OS=Homo sapiens OX=9606 GN=LAD1 PE=1 SV=2	3.298	5	2	2	57.1
P62979	Ubiquitin-ribosomal protein eS31 fusion protein OS=Homo sapiens OX=9606 GN=RPS27A PE=1 SV=2	3.224	12	2	2	18
Q7KZI7	Serine/threonine-protein kinase MARK2 OS=Homo sapiens OX=9606 GN=MARK2 PE=1 SV=2	3.217	3	2	2	87.9
P67809	Y-box-binding protein 1 OS=Homo sapiens OX=9606 GN=YBX1 PE=1 SV=3	3.204	8	2	2	35.9
Q9UG63	ATP-binding cassette sub-family F member 2 OS=Homo sapiens OX=9606 GN=ABCF2 PE=1 SV=2	3.174	2	1	1	71.2
P11182	Lipoamide acyltransferase component of branched-chain alpha-keto acid dehydrogenase complex, mitochondrial OS=Homo sapiens OX=9606 GN=DBT PE=1 SV=3	3.14	4	2	2	53.5
Q9UNF1	Melanoma-associated antigen D2 OS=Homo sapiens OX=9606 GN=MAGED2 PE=1 SV=2	3.112	5	2	2	64.9
P51114	RNA-binding protein FXR1 OS=Homo sapiens OX=9606 GN=FXR1 PE=1 SV=3	3.065	4	2	2	69.7
Q9H2D6	TRIO and F-actin-binding protein OS=Homo sapiens OX=9606 GN=TRIOBP PE=1 SV=3	2.94	0	1	1	261.2
Q9BR76	Coronin-1B OS=Homo sapiens OX=9606 GN=CORO1B PE=1 SV=1	2.933	3	1	1	54.2
P60174	Triosephosphate isomerase OS=Homo sapiens OX=9606 GN=TPI1 PE=1 SV=4	2.924	12	1	1	26.7
P48506	Glutamate--cysteine ligase catalytic subunit OS=Homo sapiens OX=9606 GN=GCLC PE=1 SV=2	2.915	4	2	2	72.7
Q86XJ1	GAS2-like protein 3 OS=Homo sapiens OX=9606 GN=GAS2L3 PE=1 SV=1	2.841	5	2	2	75.2
Q7L8L6	FAST kinase domain-containing protein 5, mitochondrial OS=Homo sapiens OX=9606 GN=FASTKD5 PE=1 SV=1	2.797	3	2	2	86.5
P48449	Lanosterol synthase OS=Homo sapiens OX=9606 GN=LSS PE=1 SV=1	2.779	2	2	2	83.3
Q9BYT8	Neurolysin, mitochondrial OS=Homo sapiens OX=9606 GN=NLN PE=1 SV=1	2.736	2	1	1	80.6
Q9H4G0	Band 4.1-like protein 1 OS=Homo sapiens OX=9606 GN=EPB41L1 PE=1 SV=2	2.728	3	2	2	98.4
P14625	Endoplasmin OS=Homo sapiens OX=9606 GN=HSP90B1 PE=1 SV=1	2.725	2	2	2	92.4
P46940	Ras GTPase-activating-like protein IQGAP1 OS=Homo sapiens OX=9606 GN=IQGAP1 PE=1 SV=1	2.715	0	1	1	189.1
Q9H0H5	Rac GTPase-activating protein 1 OS=Homo sapiens OX=9606 GN=RACGAP1 PE=1 SV=1	2.658	4	2	2	71
P17858	ATP-dependent 6-phosphofructokinase, liver type OS=Homo sapiens OX=9606 GN=PFKL PE=1 SV=6	2.567	3	2	2	85
Q92614	Unconventional myosin-XVIIIa OS=Homo sapiens OX=9606 GN=MYO18A PE=1 SV=3	2.555	2	2	2	233
Q5D862	Filaggrin-2 OS=Homo sapiens OX=9606 GN=FLG2 PE=1 SV=1	2.541	3	2	2	247.9
Q02809	Procollagen-lysine,2-oxoglutarate 5-dioxygenase 1 OS=Homo sapiens OX=9606 GN=PLOD1 PE=1 SV=2	2.484	3	2	2	83.5
Q9H089	Large subunit GTPase 1 homolog OS=Homo sapiens OX=9606 GN=LSG1 PE=1 SV=2	2.479	3	2	2	75.2
P35221	Catenin alpha-1 OS=Homo sapiens OX=9606 GN=CTNNA1 PE=1 SV=1	2.43	3	2	2	100
Q9C0C2	182 kDa tankyrase-1-binding protein OS=Homo sapiens OX=9606 GN=TNKS1BP1 PE=1 SV=4	2.375	1	2	2	181.7
Q8IYJ3	Synaptotagmin-like protein 1 OS=Homo sapiens OX=9606 GN=SYTL1 PE=1 SV=1	2.342	2	1	1	61.8
Q99797	Mitochondrial intermediate peptidase OS=Homo sapiens OX=9606 GN=MIPEP PE=1 SV=2	2.292	2	2	2	80.6
Q86UW7	Calcium-dependent secretion activator 2 OS=Homo sapiens OX=9606 GN=CADPS2 PE=1 SV=2	2.239	1	1	1	147.6
Q9Y6M1	Insulin-like growth factor 2 mRNA-binding protein 2 OS=Homo sapiens OX=9606 GN=IGF2BP2 PE=1 SV=2	2.088	2	1	1	66.1
Q9UKF6	Cleavage and polyadenylation specificity factor subunit 3 OS=Homo sapiens OX=9606 GN=CPSF3 PE=1 SV=1	2.07	2	1	1	77.4
P36915	Guanine nucleotide-binding protein-like 1 OS=Homo sapiens OX=9606 GN=GNL1 PE=1 SV=2	1.967	2	1	1	68.6
P62805	Histone H4 OS=Homo sapiens OX=9606 GN=H4C1 PE=1 SV=2	1.959	10	1	1	11.4
Q9H8H2	Probable ATP-dependent RNA helicase DDX31 OS=Homo sapiens OX=9606 GN=DDX31 PE=1 SV=2	1.933	2	1	1	94
Q14166	Tubulin--tyrosine ligase-like protein 12 OS=Homo sapiens OX=9606 GN=TTLL12 PE=1 SV=2	1.859	2	1	1	74.4
Q8IXI2	Mitochondrial Rho GTPase 1 OS=Homo sapiens OX=9606 GN=RHOT1 PE=1 SV=2	1.857	1	1	1	70.7
Q567U6	Coiled-coil domain-containing protein 93 OS=Homo sapiens OX=9606 GN=CCDC93 PE=1 SV=2	1.847	2	1	1	73.2
Q9UM54	Unconventional myosin-VI OS=Homo sapiens OX=9606 GN=MYO6 PE=1 SV=4	1.809	1	1	1	149.6
Q96AY3	Peptidyl-prolyl cis-trans isomerase FKBP10 OS=Homo sapiens OX=9606 GN=FKBP10 PE=1 SV=1	1.804	3	1	1	64.2
P16144	Integrin beta-4 OS=Homo sapiens OX=9606 GN=ITGB4 PE=1 SV=5	1.799	1	1	1	202
P23528	Cofilin-1 OS=Homo sapiens OX=9606 GN=CFL1 PE=1 SV=3	1.783	10	1	1	18.5
O95817	BAG family molecular chaperone regulator 3 OS=Homo sapiens OX=9606 GN=BAG3 PE=1 SV=3	1.771	2	1	1	61.6
B5ME19	Eukaryotic translation initiation factor 3 subunit C-like protein OS=Homo sapiens OX=9606 GN=EIF3CL PE=1 SV=1	1.764	1	1	1	105.4
Q9H3D4	Tumor protein 63 OS=Homo sapiens OX=9606 GN=TP63 PE=1 SV=1	1.733	3	1	1	76.7
P05089	Arginase-1 OS=Homo sapiens OX=9606 GN=ARG1 PE=1 SV=2	1.719	3	1	1	34.7
P18074	General transcription and DNA repair factor IIH helicase subunit XPD OS=Homo sapiens OX=9606 GN=ERCC2 PE=1 SV=1	1.719	1	1	1	86.9
P29590	Protein PML OS=Homo sapiens OX=9606 GN=PML PE=1 SV=3	1.671	1	1	1	97.5
P17098	Zinc finger protein 8 OS=Homo sapiens OX=9606 GN=ZNF8 PE=1 SV=2	1.668	3	1	1	64.9
Q9NVC6	Mediator of RNA polymerase II transcription subunit 17 OS=Homo sapiens OX=9606 GN=MED17 PE=1 SV=2	1.664	2	1	1	72.8
O95274	Ly6/PLAUR domain-containing protein 3 OS=Homo sapiens OX=9606 GN=LYPD3 PE=1 SV=2	1.645	7	1	1	35.9
O76094	Signal recognition particle subunit SRP72 OS=Homo sapiens OX=9606 GN=SRP72 PE=1 SV=3	1.606	1	1	1	74.6
P13010	X-ray repair cross-complementing protein 5 OS=Homo sapiens OX=9606 GN=XRCC5 PE=1 SV=3	1.589	2	1	1	82.7
Q99501	GAS2-like protein 1 OS=Homo sapiens OX=9606 GN=GAS2L1 PE=1 SV=2	1.553	3	1	1	72.7
Q9H4A4	Aminopeptidase B OS=Homo sapiens OX=9606 GN=RNPEP PE=1 SV=2	1.542	2	1	1	72.5
Q8NEZ3	WD repeat-containing protein 19 OS=Homo sapiens OX=9606 GN=WDR19 PE=1 SV=2	1.535	1	1	1	151.5
Q9H6T0	Epithelial splicing regulatory protein 2 OS=Homo sapiens OX=9606 GN=ESRP2 PE=1 SV=1	1.534	2	1	1	78.4
Q7Z4Q2	HEAT repeat-containing protein 3 OS=Homo sapiens OX=9606 GN=HEATR3 PE=1 SV=2	1.533	2	1	1	74.5
Q14156	Protein EFR3 homolog A OS=Homo sapiens OX=9606 GN=EFR3A PE=1 SV=2	1.529	2	1	1	92.9
Q9H093	NUAK family SNF1-like kinase 2 OS=Homo sapiens OX=9606 GN=NUAK2 PE=1 SV=1	1.527	3	1	1	69.6
Q15436	Protein transport protein Sec23A OS=Homo sapiens OX=9606 GN=SEC23A PE=1 SV=2	1.521	1	1	1	86.1
Q03518	Antigen peptide transporter 1 OS=Homo sapiens OX=9606 GN=TAP1 PE=1 SV=3	1.516	2	1	1	80.9
P14314	Glucosidase 2 subunit beta OS=Homo sapiens OX=9606 GN=PRKCSH PE=1 SV=2	1.505	2	1	1	59.4
P27824	Calnexin OS=Homo sapiens OX=9606 GN=CANX PE=1 SV=2	1.472	1	1	1	67.5
Q86UE4	Protein LYRIC OS=Homo sapiens OX=9606 GN=MTDH PE=1 SV=2	1.468	2	1	1	63.8
Q9NVN8	Guanine nucleotide-binding protein-like 3-like protein OS=Homo sapiens OX=9606 GN=GNL3L PE=1 SV=1	1.468	1	1	1	65.5
P04083	Annexin A1 OS=Homo sapiens OX=9606 GN=ANXA1 PE=1 SV=2	1.465	5	1	1	38.7
P05166	Propionyl-CoA carboxylase beta chain, mitochondrial OS=Homo sapiens OX=9606 GN=PCCB PE=1 SV=3	1.448	3	1	1	58.2
Q8N3R9	Protein PALS1 OS=Homo sapiens OX=9606 GN=PALS1 PE=1 SV=3	1.425	2	1	1	77.2
P02786	Transferrin receptor protein 1 OS=Homo sapiens OX=9606 GN=TFRC PE=1 SV=2	1.408	1	1	1	84.8
Q9H6X2	Anthrax toxin receptor 1 OS=Homo sapiens OX=9606 GN=ANTXR1 PE=1 SV=2	1.405	2	1	1	62.7
Q9UK59	Lariat debranching enzyme OS=Homo sapiens OX=9606 GN=DBR1 PE=1 SV=2	1.397	2	1	1	61.5
Q8NBF6	Late secretory pathway protein AVL9 homolog OS=Homo sapiens OX=9606 GN=AVL9 PE=1 SV=1	1.382	1	1	1	71.9
O75083	WD repeat-containing protein 1 OS=Homo sapiens OX=9606 GN=WDR1 PE=1 SV=4	1.38	1	1	1	66.2
P68363	Tubulin alpha-1B chain OS=Homo sapiens OX=9606 GN=TUBA1B PE=1 SV=1	1.377	2	1	1	50.1
P36578	Large ribosomal subunit protein uL4 OS=Homo sapiens OX=9606 GN=RPL4 PE=1 SV=5	1.37	2	1	1	47.7
Q03519	Antigen peptide transporter 2 OS=Homo sapiens OX=9606 GN=TAP2 PE=1 SV=1	1.362	1	1	1	75.6
O43143	ATP-dependent RNA helicase DHX15 OS=Homo sapiens OX=9606 GN=DHX15 PE=1 SV=2	1.352	2	1	1	90.9
Q9H1Z9	Tetraspanin-10 OS=Homo sapiens OX=9606 GN=TSPAN10 PE=2 SV=1	1.343	2	1	1	36.5
P17655	Calpain-2 catalytic subunit OS=Homo sapiens OX=9606 GN=CAPN2 PE=1 SV=6	1.343	3	1	1	79.9
O94832	Unconventional myosin-Id OS=Homo sapiens OX=9606 GN=MYO1D PE=1 SV=2	1.336	1	1	1	116.1
Q9ULP9	TBC1 domain family member 24 OS=Homo sapiens OX=9606 GN=TBC1D24 PE=1 SV=2	1.319	2	1	1	62.9
Q9C0B5	Palmitoyltransferase ZDHHC5 OS=Homo sapiens OX=9606 GN=ZDHHC5 PE=1 SV=2	1.296	2	1	1	77.5
P48643	T-complex protein 1 subunit epsilon OS=Homo sapiens OX=9606 GN=CCT5 PE=1 SV=1	1.288	3	1	1	59.6
Q7Z2Y8	Interferon-induced very large GTPase 1 OS=Homo sapiens OX=9606 GN=GVINP1 PE=2 SV=2	1.285	1	1	1	278.9
O43491	Band 4.1-like protein 2 OS=Homo sapiens OX=9606 GN=EPB41L2 PE=1 SV=1	1.259	1	1	1	112.5
Q92804	TATA-binding protein-associated factor 2N OS=Homo sapiens OX=9606 GN=TAF15 PE=1 SV=1	1.228	3	1	1	61.8
P40222	Alpha-taxilin OS=Homo sapiens OX=9606 GN=TXLNA PE=1 SV=3	1.214	2	1	1	61.9
Q9BUN8	Derlin-1 OS=Homo sapiens OX=9606 GN=DERL1 PE=1 SV=1	1.201	6	1	1	28.8
Q14679	Tubulin monoglutamylase TTLL4 OS=Homo sapiens OX=9606 GN=TTLL4 PE=1 SV=2	1.197	1	1	1	133.3
C9J2P7	Ubiquitin carboxyl-terminal hydrolase 17-like protein 15 OS=Homo sapiens OX=9606 GN=USP17L15 PE=3 SV=2	1.18	1	1	1	62.5
Q9H9B1	Histone-lysine N-methyltransferase EHMT1 OS=Homo sapiens OX=9606 GN=EHMT1 PE=1 SV=4	1.162	1	1	1	141.4
Q9Y446	Plakophilin-3 OS=Homo sapiens OX=9606 GN=PKP3 PE=1 SV=1	1.16	2	1	1	87
Q6YHK3	CD109 antigen OS=Homo sapiens OX=9606 GN=CD109 PE=1 SV=2	1.149	0	1	1	161.6
Q9BQG0	Myb-binding protein 1A OS=Homo sapiens OX=9606 GN=MYBBP1A PE=1 SV=2	1.144	1	1	1	148.8
P23588	Eukaryotic translation initiation factor 4B OS=Homo sapiens OX=9606 GN=EIF4B PE=1 SV=2	1.124	3	1	1	69.1
O00305	Voltage-dependent L-type calcium channel subunit beta-4 OS=Homo sapiens OX=9606 GN=CACNB4 PE=1 SV=2	1.115	3	1	1	58.1
Q9H6W3	Ribosomal oxygenase 1 OS=Homo sapiens OX=9606 GN=RIOX1 PE=1 SV=2	1.107	3	1	1	71
Q15008	26S proteasome non-ATPase regulatory subunit 6 OS=Homo sapiens OX=9606 GN=PSMD6 PE=1 SV=1	1.089	3	1	1	45.5

## Sheet: Supplementary Table 4
Supplementary Table 4. mass spectrometric analysis of the >55 kDa band pulled down by LINC02820
Accession	Description	Sum PEP Score	Coverage [%]	# Peptides	# Unique Peptides	MW [kDa]
Q9HCC0	Methylcrotonoyl-CoA carboxylase beta chain, mitochondrial OS=Homo sapiens OX=9606 GN=MCCC2 PE=1 SV=1	220.44	51	41	41	61.3
Q9ULV4	Coronin-1C OS=Homo sapiens OX=9606 GN=CORO1C PE=1 SV=1	133.598	45	36	36	53.2
O00515	Ladinin-1 OS=Homo sapiens OX=9606 GN=LAD1 PE=1 SV=2	103.203	57	35	35	57.1
P13647	Keratin, type II cytoskeletal 5 OS=Homo sapiens OX=9606 GN=KRT5 PE=1 SV=3	69.052	42	31	19	62.3
P04264	Keratin, type II cytoskeletal 1 OS=Homo sapiens OX=9606 GN=KRT1 PE=1 SV=6	68.814	35	24	19	66
P60709	Actin, cytoplasmic 1 OS=Homo sapiens OX=9606 GN=ACTB PE=1 SV=1	63.172	32	16	16	41.7
O43707	Alpha-actinin-4 OS=Homo sapiens OX=9606 GN=ACTN4 PE=1 SV=2	59.562	23	19	14	104.8
P10809	60 kDa heat shock protein, mitochondrial OS=Homo sapiens OX=9606 GN=HSPD1 PE=1 SV=2	57.469	27	18	18	61
Q9UHB6	LIM domain and actin-binding protein 1 OS=Homo sapiens OX=9606 GN=LIMA1 PE=1 SV=1	55.819	27	18	18	85.2
P35527	Keratin, type I cytoskeletal 9 OS=Homo sapiens OX=9606 GN=KRT9 PE=1 SV=3	51.437	29	20	19	62
Q06187	Tyrosine-protein kinase BTK OS=Homo sapiens OX=9606 GN=BTK PE=1 SV=3	49.311	15	9	9	76.2
Q92828	Coronin-2A OS=Homo sapiens OX=9606 GN=CORO2A PE=1 SV=2	43.48	25	14	14	59.7
Q96RQ3	Methylcrotonoyl-CoA carboxylase subunit alpha, mitochondrial OS=Homo sapiens OX=9606 GN=MCCC1 PE=1 SV=3	40.837	17	15	15	80.4
P02538	Keratin, type II cytoskeletal 6A OS=Homo sapiens OX=9606 GN=KRT6A PE=1 SV=3	38.914	24	17	4	60
P14618	Pyruvate kinase PKM OS=Homo sapiens OX=9606 GN=PKM PE=1 SV=4	38.029	21	10	10	57.9
P16989	Y-box-binding protein 3 OS=Homo sapiens OX=9606 GN=YBX3 PE=1 SV=4	36.965	23	12	12	40.1
P07948	Tyrosine-protein kinase Lyn OS=Homo sapiens OX=9606 GN=LYN PE=1 SV=3	33.154	23	14	14	58.5
P04259	Keratin, type II cytoskeletal 6B OS=Homo sapiens OX=9606 GN=KRT6B PE=1 SV=5	28.692	16	13	1	60
P05165	Propionyl-CoA carboxylase alpha chain, mitochondrial OS=Homo sapiens OX=9606 GN=PCCA PE=1 SV=4	27.684	17	12	12	80
P02533	Keratin, type I cytoskeletal 14 OS=Homo sapiens OX=9606 GN=KRT14 PE=1 SV=4	23.647	21	9	5	51.5
Q14247	Src substrate cortactin OS=Homo sapiens OX=9606 GN=CTTN PE=1 SV=2	23.545	17	9	9	61.5
P50991	T-complex protein 1 subunit delta OS=Homo sapiens OX=9606 GN=CCT4 PE=1 SV=4	22.849	24	12	12	57.9
P07947	Tyrosine-protein kinase Yes OS=Homo sapiens OX=9606 GN=YES1 PE=1 SV=3	22.475	17	10	8	60.8
P12814	Alpha-actinin-1 OS=Homo sapiens OX=9606 GN=ACTN1 PE=1 SV=2	20.338	12	10	5	103
Q13085	Acetyl-CoA carboxylase 1 OS=Homo sapiens OX=9606 GN=ACACA PE=1 SV=2	19.907	5	10	10	265.4
P02768	Albumin OS=Homo sapiens OX=9606 GN=ALB PE=1 SV=2	18.83	14	6	5	69.3
P40227	T-complex protein 1 subunit zeta OS=Homo sapiens OX=9606 GN=CCT6A PE=1 SV=3	18.828	15	9	6	58
P50990	T-complex protein 1 subunit theta OS=Homo sapiens OX=9606 GN=CCT8 PE=1 SV=4	18.803	17	9	9	59.6
Q96A33	PAT complex subunit CCDC47 OS=Homo sapiens OX=9606 GN=CCDC47 PE=1 SV=1	17.44	9	4	4	55.8
Q99832	T-complex protein 1 subunit eta OS=Homo sapiens OX=9606 GN=CCT7 PE=1 SV=2	17.298	16	9	9	59.3
Q96I24	Far upstream element-binding protein 3 OS=Homo sapiens OX=9606 GN=FUBP3 PE=1 SV=2	17.249	13	7	7	61.6
P12931	Proto-oncogene tyrosine-protein kinase Src OS=Homo sapiens OX=9606 GN=SRC PE=1 SV=3	16.905	15	8	6	59.8
Q86YZ3	Hornerin OS=Homo sapiens OX=9606 GN=HRNR PE=1 SV=2	16.862	6	7	7	282.2
P05787	Keratin, type II cytoskeletal 8 OS=Homo sapiens OX=9606 GN=KRT8 PE=1 SV=7	16.182	7	7	1	53.7
Q12906	Interleukin enhancer-binding factor 3 OS=Homo sapiens OX=9606 GN=ILF3 PE=1 SV=3	15.594	6	5	4	95.3
P48643	T-complex protein 1 subunit epsilon OS=Homo sapiens OX=9606 GN=CCT5 PE=1 SV=1	14.306	15	7	7	59.6
Q15233	Non-POU domain-containing octamer-binding protein OS=Homo sapiens OX=9606 GN=NONO PE=1 SV=4	13.524	17	8	8	54.2
P08670	Vimentin OS=Homo sapiens OX=9606 GN=VIM PE=1 SV=4	12.509	14	6	5	53.6
P61978	Heterogeneous nuclear ribonucleoprotein K OS=Homo sapiens OX=9606 GN=HNRNPK PE=1 SV=1	12.279	12	6	6	50.9
Q9UQB8	Brain-specific angiogenesis inhibitor 1-associated protein 2 OS=Homo sapiens OX=9606 GN=BAIAP2 PE=1 SV=1	10.879	7	3	3	60.8
O00159	Unconventional myosin-Ic OS=Homo sapiens OX=9606 GN=MYO1C PE=1 SV=4	10.418	6	5	5	121.6
P11142	Heat shock cognate 71 kDa protein OS=Homo sapiens OX=9606 GN=HSPA8 PE=1 SV=1	10.108	11	5	3	70.9
Q969Z0	FAST kinase domain-containing protein 4 OS=Homo sapiens OX=9606 GN=TBRG4 PE=1 SV=1	10.068	7	4	4	70.7
P52895	Aldo-keto reductase family 1 member C2 OS=Homo sapiens OX=9606 GN=AKR1C2 PE=1 SV=3	9.685	8	1	1	36.7
Q92526	T-complex protein 1 subunit zeta-2 OS=Homo sapiens OX=9606 GN=CCT6B PE=1 SV=5	9.445	8	4	1	57.8
P68104	Elongation factor 1-alpha 1 OS=Homo sapiens OX=9606 GN=EEF1A1 PE=1 SV=1	9.166	12	2	2	50.1
Q01518	Adenylyl cyclase-associated protein 1 OS=Homo sapiens OX=9606 GN=CAP1 PE=1 SV=5	8.884	11	4	4	51.9
Q9Y6M1	Insulin-like growth factor 2 mRNA-binding protein 2 OS=Homo sapiens OX=9606 GN=IGF2BP2 PE=1 SV=2	8.807	5	2	2	66.1
P78371	T-complex protein 1 subunit beta OS=Homo sapiens OX=9606 GN=CCT2 PE=1 SV=4	8.736	6	3	3	57.5
O43795	Unconventional myosin-Ib OS=Homo sapiens OX=9606 GN=MYO1B PE=1 SV=3	8.301	4	4	4	131.9
P35613	Basigin OS=Homo sapiens OX=9606 GN=BSG PE=1 SV=2	8.159	10	3	3	42.2
P29401	Transketolase OS=Homo sapiens OX=9606 GN=TKT PE=1 SV=3	7.829	4	1	1	67.8
O75083	WD repeat-containing protein 1 OS=Homo sapiens OX=9606 GN=WDR1 PE=1 SV=4	7.72	6	3	3	66.2
Q16643	Drebrin OS=Homo sapiens OX=9606 GN=DBN1 PE=1 SV=4	7.554	6	4	4	71.4
P14923	Junction plakoglobin OS=Homo sapiens OX=9606 GN=JUP PE=1 SV=3	7.549	8	5	5	81.7
P12268	Inosine-5'-monophosphate dehydrogenase 2 OS=Homo sapiens OX=9606 GN=IMPDH2 PE=1 SV=2	6.299	6	3	3	55.8
P07237	Protein disulfide-isomerase OS=Homo sapiens OX=9606 GN=P4HB PE=1 SV=3	6.011	9	4	4	57.1
P68871	Hemoglobin subunit beta OS=Homo sapiens OX=9606 GN=HBB PE=1 SV=2	5.982	18	2	2	16
P19338	Nucleolin OS=Homo sapiens OX=9606 GN=NCL PE=1 SV=3	5.949	6	3	3	76.6
O75369	Filamin-B OS=Homo sapiens OX=9606 GN=FLNB PE=1 SV=2	5.559	1	3	3	278
P60174	Triosephosphate isomerase OS=Homo sapiens OX=9606 GN=TPI1 PE=1 SV=4	5.553	12	1	1	26.7
O43390	Heterogeneous nuclear ribonucleoprotein R OS=Homo sapiens OX=9606 GN=HNRNPR PE=1 SV=1	5.499	6	3	3	70.9
O76031	ATP-dependent Clp protease ATP-binding subunit clpX-like, mitochondrial OS=Homo sapiens OX=9606 GN=CLPX PE=1 SV=2	5.391	6	3	3	69.2
Q6ZVM7	TOM1-like protein 2 OS=Homo sapiens OX=9606 GN=TOM1L2 PE=1 SV=1	5.341	5	3	3	55.5
P48444	Coatomer subunit delta OS=Homo sapiens OX=9606 GN=ARCN1 PE=1 SV=1	5.093	5	2	2	57.2
P17066	Heat shock 70 kDa protein 6 OS=Homo sapiens OX=9606 GN=HSPA6 PE=1 SV=2	5	6	3	1	71
P11021	Endoplasmic reticulum chaperone BiP OS=Homo sapiens OX=9606 GN=HSPA5 PE=1 SV=2	4.993	7	3	2	72.3
O60701	UDP-glucose 6-dehydrogenase OS=Homo sapiens OX=9606 GN=UGDH PE=1 SV=1	4.985	4	2	2	55
P04844	Dolichyl-diphosphooligosaccharide--protein glycosyltransferase subunit 2 OS=Homo sapiens OX=9606 GN=RPN2 PE=1 SV=3	4.935	4	3	3	69.2
Q9UJ83	2-hydroxyacyl-CoA lyase 1 OS=Homo sapiens OX=9606 GN=HACL1 PE=1 SV=2	4.885	3	2	2	63.7
P26599	Polypyrimidine tract-binding protein 1 OS=Homo sapiens OX=9606 GN=PTBP1 PE=1 SV=2	4.733	3	2	2	59.6
P35579	Myosin-9 OS=Homo sapiens OX=9606 GN=MYH9 PE=1 SV=4	4.699	2	3	3	226.4
P38646	Stress-70 protein, mitochondrial OS=Homo sapiens OX=9606 GN=HSPA9 PE=1 SV=2	4.665	4	2	2	73.6
Q12874	Splicing factor 3A subunit 3 OS=Homo sapiens OX=9606 GN=SF3A3 PE=1 SV=1	4.61	5	2	2	58.8
P15311	Ezrin OS=Homo sapiens OX=9606 GN=EZR PE=1 SV=4	4.469	4	2	2	69.4
P06744	Glucose-6-phosphate isomerase OS=Homo sapiens OX=9606 GN=GPI PE=1 SV=4	4.442	5	3	3	63.1
Q13425	Beta-2-syntrophin OS=Homo sapiens OX=9606 GN=SNTB2 PE=1 SV=1	4.413	7	3	3	57.9
P07355	Annexin A2 OS=Homo sapiens OX=9606 GN=ANXA2 PE=1 SV=2	4.152	10	3	3	38.6
Q9H0D6	5'-3' exoribonuclease 2 OS=Homo sapiens OX=9606 GN=XRN2 PE=1 SV=1	4.052	1	2	2	108.5
Q8N684	Cleavage and polyadenylation specificity factor subunit 7 OS=Homo sapiens OX=9606 GN=CPSF7 PE=1 SV=1	3.859	5	2	2	52
Q96SI9	Spermatid perinuclear RNA-binding protein OS=Homo sapiens OX=9606 GN=STRBP PE=1 SV=1	3.795	4	2	1	73.6
P15924	Desmoplakin OS=Homo sapiens OX=9606 GN=DSP PE=1 SV=3	3.768	1	3	3	331.6
Q13813	Spectrin alpha chain, non-erythrocytic 1 OS=Homo sapiens OX=9606 GN=SPTAN1 PE=1 SV=3	3.701	1	2	2	284.4
P04908	Histone H2A type 1-B/E OS=Homo sapiens OX=9606 GN=H2AC4 PE=1 SV=2	3.682	15	1	1	14.1
Q5VTE6	Protein angel homolog 2 OS=Homo sapiens OX=9606 GN=ANGEL2 PE=1 SV=1	3.449	4	2	2	62.3
Q9UJA5	tRNA (adenine(58)-N(1))-methyltransferase non-catalytic subunit TRM6 OS=Homo sapiens OX=9606 GN=TRMT6 PE=1 SV=1	3.426	5	2	2	55.8
Q09666	Neuroblast differentiation-associated protein AHNAK OS=Homo sapiens OX=9606 GN=AHNAK PE=1 SV=2	3.283	0	1	1	628.7
P26368	Splicing factor U2AF 65 kDa subunit OS=Homo sapiens OX=9606 GN=U2AF2 PE=1 SV=4	3.274	4	2	2	53.5
O14639	Actin-binding LIM protein 1 OS=Homo sapiens OX=9606 GN=ABLIM1 PE=1 SV=3	3.258	3	2	2	87.6
Q00839	Heterogeneous nuclear ribonucleoprotein U OS=Homo sapiens OX=9606 GN=HNRNPU PE=1 SV=6	3.232	4	2	2	90.5
P17987	T-complex protein 1 subunit alpha OS=Homo sapiens OX=9606 GN=TCP1 PE=1 SV=1	3.093	4	2	2	60.3
Q9BUJ2	Heterogeneous nuclear ribonucleoprotein U-like protein 1 OS=Homo sapiens OX=9606 GN=HNRNPUL1 PE=1 SV=2	3.07	3	2	2	95.7
O60832	H/ACA ribonucleoprotein complex subunit DKC1 OS=Homo sapiens OX=9606 GN=DKC1 PE=1 SV=3	2.948	3	2	2	57.6
Q9NTJ5	Phosphatidylinositol-3-phosphatase SAC1 OS=Homo sapiens OX=9606 GN=SACM1L PE=1 SV=2	2.931	3	2	2	66.9
P05187	Alkaline phosphatase, placental type OS=Homo sapiens OX=9606 GN=ALPP PE=1 SV=2	2.881	4	2	2	57.9
P11182	Lipoamide acyltransferase component of branched-chain alpha-keto acid dehydrogenase complex, mitochondrial OS=Homo sapiens OX=9606 GN=DBT PE=1 SV=3	2.865	5	2	2	53.5
Q9NUQ6	SPATS2-like protein OS=Homo sapiens OX=9606 GN=SPATS2L PE=1 SV=2	2.837	4	2	2	61.7
P07900	Heat shock protein HSP 90-alpha OS=Homo sapiens OX=9606 GN=HSP90AA1 PE=1 SV=5	2.785	3	2	2	84.6
P17844	Probable ATP-dependent RNA helicase DDX5 OS=Homo sapiens OX=9606 GN=DDX5 PE=1 SV=1	2.776	4	2	2	69.1
O94919	Endonuclease domain-containing 1 protein OS=Homo sapiens OX=9606 GN=ENDOD1 PE=1 SV=2	2.711	4	2	2	55
P30153	Serine/threonine-protein phosphatase 2A 65 kDa regulatory subunit A alpha isoform OS=Homo sapiens OX=9606 GN=PPP2R1A PE=1 SV=4	2.648	2	1	1	65.3
Q08211	ATP-dependent RNA helicase A OS=Homo sapiens OX=9606 GN=DHX9 PE=1 SV=4	2.636	1	2	2	140.9
Q6NYC8	Phostensin OS=Homo sapiens OX=9606 GN=PPP1R18 PE=1 SV=1	2.621	3	2	2	67.9
Q96F86	Enhancer of mRNA-decapping protein 3 OS=Homo sapiens OX=9606 GN=EDC3 PE=1 SV=1	2.547	4	2	2	56
Q02790	Peptidyl-prolyl cis-trans isomerase FKBP4 OS=Homo sapiens OX=9606 GN=FKBP4 PE=1 SV=3	2.543	3	1	1	51.8
Q14739	Delta(14)-sterol reductase LBR OS=Homo sapiens OX=9606 GN=LBR PE=1 SV=2	2.451	4	2	2	70.7
Q9NWB1	RNA binding protein fox-1 homolog 1 OS=Homo sapiens OX=9606 GN=RBFOX1 PE=1 SV=2	2.299	3	1	1	42.8
Q7Z3B4	Nucleoporin p54 OS=Homo sapiens OX=9606 GN=NUP54 PE=1 SV=2	2.176	2	1	1	55.4
P54577	Tyrosine--tRNA ligase, cytoplasmic OS=Homo sapiens OX=9606 GN=YARS1 PE=1 SV=4	2.169	2	1	1	59.1
Q96TC7	Regulator of microtubule dynamics protein 3 OS=Homo sapiens OX=9606 GN=RMDN3 PE=1 SV=2	2.163	3	1	1	52.1
Q14160	Protein scribble homolog OS=Homo sapiens OX=9606 GN=SCRIB PE=1 SV=5	2.084	1	1	1	174.8
P13010	X-ray repair cross-complementing protein 5 OS=Homo sapiens OX=9606 GN=XRCC5 PE=1 SV=3	2.077	2	1	1	82.7
P62081	Small ribosomal subunit protein eS7 OS=Homo sapiens OX=9606 GN=RPS7 PE=1 SV=1	2.037	11	1	1	22.1
Q9BR76	Coronin-1B OS=Homo sapiens OX=9606 GN=CORO1B PE=1 SV=1	2.034	2	1	1	54.2
Q02878	Large ribosomal subunit protein eL6 OS=Homo sapiens OX=9606 GN=RPL6 PE=1 SV=3	1.971	3	1	1	32.7
Q6P1J9	Parafibromin OS=Homo sapiens OX=9606 GN=CDC73 PE=1 SV=1	1.954	2	1	1	60.5
P54578	Ubiquitin carboxyl-terminal hydrolase 14 OS=Homo sapiens OX=9606 GN=USP14 PE=1 SV=3	1.945	3	1	1	56
P68363	Tubulin alpha-1B chain OS=Homo sapiens OX=9606 GN=TUBA1B PE=1 SV=1	1.928	2	1	1	50.1
Q02818	Nucleobindin-1 OS=Homo sapiens OX=9606 GN=NUCB1 PE=1 SV=4	1.909	2	1	1	53.8
Q96GM8	Target of EGR1 protein 1 OS=Homo sapiens OX=9606 GN=TOE1 PE=1 SV=1	1.901	4	1	1	56.5
Q5D862	Filaggrin-2 OS=Homo sapiens OX=9606 GN=FLG2 PE=1 SV=1	1.9	2	1	1	247.9
Q15149	Plectin OS=Homo sapiens OX=9606 GN=PLEC PE=1 SV=3	1.846	0	1	1	531.5
P06396	Gelsolin OS=Homo sapiens OX=9606 GN=GSN PE=1 SV=1	1.823	1	1	1	85.6
Q9HCM4-2	Isoform 2 of Band 4.1-like protein 5 OS=Homo sapiens OX=9606 GN=EPB41L5	1.799	2	1	1	57.8
Q5T160	Probable arginine--tRNA ligase, mitochondrial OS=Homo sapiens OX=9606 GN=RARS2 PE=1 SV=1	1.794	2	1	1	65.5
O14879	Interferon-induced protein with tetratricopeptide repeats 3 OS=Homo sapiens OX=9606 GN=IFIT3 PE=1 SV=1	1.782	2	1	1	56
Q53GS9	Ubiquitin carboxyl-terminal hydrolase 39 OS=Homo sapiens OX=9606 GN=USP39 PE=1 SV=2	1.757	2	1	1	65.3
P06733	Alpha-enolase OS=Homo sapiens OX=9606 GN=ENO1 PE=1 SV=2	1.714	5	1	1	47.1
Q6PIY7	Poly(A) RNA polymerase GLD2 OS=Homo sapiens OX=9606 GN=TENT2 PE=1 SV=1	1.684	2	1	1	56
Q96SB3	Neurabin-2 OS=Homo sapiens OX=9606 GN=PPP1R9B PE=1 SV=3	1.68	2	1	1	89.3
P46940	Ras GTPase-activating-like protein IQGAP1 OS=Homo sapiens OX=9606 GN=IQGAP1 PE=1 SV=1	1.668	1	1	1	189.1
P30101	Protein disulfide-isomerase A3 OS=Homo sapiens OX=9606 GN=PDIA3 PE=1 SV=4	1.665	3	1	1	56.7
P62979	Ubiquitin-ribosomal protein eS31 fusion protein OS=Homo sapiens OX=9606 GN=RPS27A PE=1 SV=2	1.632	8	1	1	18
Q9NUL3	Double-stranded RNA-binding protein Staufen homolog 2 OS=Homo sapiens OX=9606 GN=STAU2 PE=1 SV=2	1.628	2	1	1	62.6
O14715	RANBP2-like and GRIP domain-containing protein 8 OS=Homo sapiens OX=9606 GN=RGPD8 PE=1 SV=2	1.587	2	1	1	198.9
Q15428	Splicing factor 3A subunit 2 OS=Homo sapiens OX=9606 GN=SF3A2 PE=1 SV=2	1.564	4	1	1	49.2
P08174	Complement decay-accelerating factor OS=Homo sapiens OX=9606 GN=CD55 PE=1 SV=4	1.538	2	1	1	41.4
Q14145	Kelch-like ECH-associated protein 1 OS=Homo sapiens OX=9606 GN=KEAP1 PE=1 SV=2	1.516	1	1	1	69.6
Q96JJ7	Protein disulfide-isomerase TMX3 OS=Homo sapiens OX=9606 GN=TMX3 PE=1 SV=2	1.515	2	1	1	51.8
Q86X29	Lipolysis-stimulated lipoprotein receptor OS=Homo sapiens OX=9606 GN=LSR PE=1 SV=4	1.474	2	1	1	71.4
P09758	Tumor-associated calcium signal transducer 2 OS=Homo sapiens OX=9606 GN=TACSTD2 PE=1 SV=3	1.465	3	1	1	35.7
O60568	Multifunctional procollagen lysine hydroxylase and glycosyltransferase LH3 OS=Homo sapiens OX=9606 GN=PLOD3 PE=1 SV=1	1.454	1	1	1	84.7
Q7Z2W4	Zinc finger CCCH-type antiviral protein 1 OS=Homo sapiens OX=9606 GN=ZC3HAV1 PE=1 SV=3	1.436	2	1	1	101.4
Q9H078	Mitochondrial disaggregase OS=Homo sapiens OX=9606 GN=CLPB PE=1 SV=1	1.421	2	1	1	78.7
P21281	V-type proton ATPase subunit B, brain isoform OS=Homo sapiens OX=9606 GN=ATP6V1B2 PE=1 SV=3	1.42	2	1	1	56.5
Q92769	Histone deacetylase 2 OS=Homo sapiens OX=9606 GN=HDAC2 PE=1 SV=2	1.398	2	1	1	55.3
P0DOX6	Immunoglobulin mu heavy chain OS=Homo sapiens OX=9606 PE=1 SV=2	1.393	3	1	1	63.4
Q13501	Sequestosome-1 OS=Homo sapiens OX=9606 GN=SQSTM1 PE=1 SV=1	1.391	3	1	1	47.7
Q8NC56	LEM domain-containing protein 2 OS=Homo sapiens OX=9606 GN=LEMD2 PE=1 SV=1	1.385	2	1	1	56.9
P04040	Catalase OS=Homo sapiens OX=9606 GN=CAT PE=1 SV=3	1.384	2	1	1	59.7
P02787	Serotransferrin OS=Homo sapiens OX=9606 GN=TF PE=1 SV=4	1.383	3	1	1	77
P09651	Heterogeneous nuclear ribonucleoprotein A1 OS=Homo sapiens OX=9606 GN=HNRNPA1 PE=1 SV=5	1.378	4	1	1	38.7
Q16798	NADP-dependent malic enzyme, mitochondrial OS=Homo sapiens OX=9606 GN=ME3 PE=1 SV=2	1.337	1	1	1	67
Q9UHR4	Brain-specific angiogenesis inhibitor 1-associated protein 2-like protein 1 OS=Homo sapiens OX=9606 GN=BAIAP2L1 PE=1 SV=2	1.335	2	1	1	56.8
P31948	Stress-induced-phosphoprotein 1 OS=Homo sapiens OX=9606 GN=STIP1 PE=1 SV=1	1.329	2	1	1	62.6
Q9Y5Q8	General transcription factor 3C polypeptide 5 OS=Homo sapiens OX=9606 GN=GTF3C5 PE=1 SV=2	1.326	3	1	1	59.5
O14974	Protein phosphatase 1 regulatory subunit 12A OS=Homo sapiens OX=9606 GN=PPP1R12A PE=1 SV=1	1.303	1	1	1	115.2
Q969V3	BOS complex subunit NCLN OS=Homo sapiens OX=9606 GN=NCLN PE=1 SV=2	1.303	2	1	1	62.9
Q5T9A4	ATPase family AAA domain-containing protein 3B OS=Homo sapiens OX=9606 GN=ATAD3B PE=1 SV=1	1.288	2	1	1	72.5
Q9BQG0	Myb-binding protein 1A OS=Homo sapiens OX=9606 GN=MYBBP1A PE=1 SV=2	1.274	1	1	1	148.8
P13674	Prolyl 4-hydroxylase subunit alpha-1 OS=Homo sapiens OX=9606 GN=P4HA1 PE=1 SV=2	1.274	2	1	1	61
Q13554	Calcium/calmodulin-dependent protein kinase type II subunit beta OS=Homo sapiens OX=9606 GN=CAMK2B PE=1 SV=3	1.271	2	1	1	72.6
P05166	Propionyl-CoA carboxylase beta chain, mitochondrial OS=Homo sapiens OX=9606 GN=PCCB PE=1 SV=3	1.245	3	1	1	58.2
Q9NZW5	Protein PALS2 OS=Homo sapiens OX=9606 GN=PALS2 PE=1 SV=2	1.238	2	1	1	61.1
Q16891	MICOS complex subunit MIC60 OS=Homo sapiens OX=9606 GN=IMMT PE=1 SV=1	1.234	2	1	1	83.6
Q14451	Growth factor receptor-bound protein 7 OS=Homo sapiens OX=9606 GN=GRB7 PE=1 SV=2	1.231	2	1	1	59.6
Q92614	Unconventional myosin-XVIIIa OS=Homo sapiens OX=9606 GN=MYO18A PE=1 SV=3	1.219	0	1	1	233
Q9P2M7	Cingulin OS=Homo sapiens OX=9606 GN=CGN PE=1 SV=3	1.218	1	1	1	137
O15231	Zinc finger protein 185 OS=Homo sapiens OX=9606 GN=ZNF185 PE=1 SV=3	1.214	3	1	1	73.5
Q13330	Metastasis-associated protein MTA1 OS=Homo sapiens OX=9606 GN=MTA1 PE=1 SV=2	1.211	1	1	1	80.7
P23528	Cofilin-1 OS=Homo sapiens OX=9606 GN=CFL1 PE=1 SV=3	1.193	10	1	1	18.5
P23677	Inositol-trisphosphate 3-kinase A OS=Homo sapiens OX=9606 GN=ITPKA PE=1 SV=1	1.182	4	1	1	51
Q658P3	Metalloreductase STEAP3 OS=Homo sapiens OX=9606 GN=STEAP3 PE=1 SV=2	1.171	3	1	1	54.6
Q14134	Tripartite motif-containing protein 29 OS=Homo sapiens OX=9606 GN=TRIM29 PE=1 SV=2	1.171	1	1	1	65.8

## Sheet: Supplementary Table 5
Supplementary Table 5. List of ﻿potential LINC02820-associated proteins from CLIP-seq data of starBase v2.0
RBP	geneID	geneName	geneType	clusterNum	clipExpNum	clipIDnum	HepG2(shRNA)	K562(shRNA)	HepG2(CRIPSR)	K562(CRIPSR)	pancancerNum
ELAVL1	ENSG00000258815	LINC02820	lncRNA	3	3	3	NA	NA	NA	NA	10
FIP1L1	ENSG00000258815	LINC02820	lncRNA	1	1	1	NA	NA	NA	NA	16
HNRNPC	ENSG00000258815	LINC02820	lncRNA	1	1	1	NA	NA	NA	NA	13
IGF2BP2	ENSG00000258815	LINC02820	lncRNA	1	1	1	NA	NA	NA	NA	13
PCBP2	ENSG00000258815	LINC02820	lncRNA	2	3	4	NA	NA	NA	NA	14
RBM10	ENSG00000258815	LINC02820	lncRNA	1	1	1	NA	NA	NA	NA	9
RBM4	ENSG00000258815	LINC02820	lncRNA	1	1	1	NA	NA	NA	NA	17
RBMX	ENSG00000258815	LINC02820	lncRNA	4	2	5	NA	NA	NA	NA	12
SCAF4	ENSG00000258815	LINC02820	lncRNA	1	1	1	NA	NA	NA	NA	8
SCAF8	ENSG00000258815	LINC02820	lncRNA	1	1	1	NA	NA	NA	NA	17
SOX2	ENSG00000258815	LINC02820	lncRNA	1	1	1	NA	NA	NA	NA	17
U2AF1	ENSG00000258815	LINC02820	lncRNA	5	1	5	NA	NA	NA	NA	5

## Sheet: Supplementary Table 6
Supplementary Table 6. Primers used in this study
Name	Sequence (5’-3’)	Application
LINC02820	F: GAGCCAGGCATCAGCTATCAA	RT-qPCR
	R: GAGTGTGGCTAATCACCTATGAG
C5orf66-AS1	F: GGGGCCGAAGAACCGTGCAGT	RT-qPCR
	R: CCACTTCTCCCCACCTGGGCA
AP001453.2	﻿F: GCACCTTGTAACCACAGTCTAA	RT-qPCR
	﻿R: GAAGACTGTTCAAGCCTGGTAG
AC004816.1	F: TTTATGAGGACTGCACCACAG	RT-qPCR
	R: GCAGACTCAGCATGGTTGTA
LINC00278	F: AGCCTCCGGAAGTTAGAAATG	RT-qPCR
	R: AAGTATGGCACATAGGACATGAA
LINC01980	F: GTGACCCGATTTTCCAGGATG	RT-qPCR
	R: GGAATCCAGGGCATGTTCTTC
SNHG6	F: ATACTTCTGCTTCGTTACCT	RT-qPCR
	R: GCTCATTTTCATCATTTGCT
MYOSLID	F: GCTGTGAGTCTTTGGAAAGCTG	RT-qPCR
	R: CTATTCTGCTGGAACCAGCACC
U6	F: CGCTTCGGCAGCACATATAC	RT-qPCR
	R: AGGGGCCATGCTAATCTTCT
GAPDH	F: AGCCACATCGCTCAGACAC	RT-qPCR
	R: GCCCAATACGACCAAATCC
5’-RACE GS outer primer	R: CCCAGGGTCCTTCATTCTTGTA	5’-RACE
5’-RACE GS inner primer	R: GCACCAGGTTGACAGAAGAAGA	5’-RACE
3’-RACE GS outer primer	F: CTGGGTTCCTGAATCAACACTCT	3’-RACE
3’-RACE GS inner primer	F: CACATGCCATACAGGATCAGAC	3’-RACE
LINC02820-overexpression	F: GATTCTAGAGCTAGCGAATTCCTTGCAGTTTGATCTCAGACTGCT	plasmid construction
	R: ATCCTTCGCGGCCGCGGATCCGTTGGGAAGGTTGGAAACAAGA
LINC02820 shRNA1	F: CCGGGATATAGCATAGACGCTATGTCTCGAGACATAGCGTCTATGCTATATCTTTTT	plasmid construction
	R: AATTAAAAAGATATAGCATAGACGCTATGTCTCGAGACATAGCGTCTATGCTATATC
LINC02820 shRNA2	F: CCGGGCTTCTCATAGGTGATTAGCCCTCGAGGGCTAATCACCTATGAGAAGCTTTTT	plasmid construction
	R: AATTAAAAAGCTTCTCATAGGTGATTAGCCCTCGAGGGCTAATCACCTATGAGAAGC
IGF2BP2 shRNA1	F: CCGGGTTAGTTGGAGCACGGCTTATTCTCGAGAATAAGCCGTGCTCCAACTAATTTTT	plasmid construction
	R: AATTAAAAATTAGTTGGAGCACGGCTTATTCTCGAGAATAAGCCGTGCTCCAACTAAC
IGF2BP2 shRNA2	F: CCGGCTTCAAGAGGTTGATAGTTTACTCGAGTAAACTATCAACCTCTTGAAG TTTTT	plasmid construction
	R: AATTAAAAACTTCAAGAGGTTGATAGTTTACTCGAGTAAACTATCAACCTCTTGAAG
LINC02820	F: TAATACGACTCACTATAGGGCTTGCAGTTTGATCTCAGACTGCT	in vitro transcription
	R: GTTGGGAAGGTTGGAAACAAGA
Antisense LINC02820	F: CTTGCAGTTTGATCTCAGACTGCT	in vitro transcription
	R: TAATACGACTCACTATAGGGGTTGGGAAGGTTGGAAACAAGA
